# Supplementary material for: Setup in a clinical workflow and impact on radiotherapy routine of an in vivo dosimetry procedure with an electronic portal imaging device
Source: PLoS One. 2018 Feb 12;13(2):e0192686. doi: 10.1371/journal.pone.0192686 (PMC5809064; doi:10.1371/journal.pone.0192686)
Supplement: S1 File — The results obtained for R, γ%, γmean and registered in the SOFTDISO database are reported in columns G, H and I for every beam tested (column E). The anonymized patient ID, the reference plan, patient pathology, machine ID, are specified in column A, B, C, D respectively. (XLSX) [file pone.0192686.s001.xlsx]

## Sheet: IVD_data
PATIENTID	LABEL	PATHOLOGY	MACHINE	BEAMID	DATE	RVALUE	PGAMMA	GAMMA_MEAN
230421	xpp-7#	Head&Neck	2685	X1	2016-03-25	0.99567	-1	-1
230421	xpp-7#	Head&Neck	2685	X1	2016-03-30	0.976093	99	0.00656117
230421	xpp-7#	Head&Neck	2685	X1	2016-03-28	0.993896	100	0.0120458
230421	xpp-7#	Head&Neck	2685	X1	2016-04-01	1.0169	99	0.0342709
230421	xpp-7#	Head&Neck	2685	X1	2016-03-31	1.016	96	0.0703395
230421	xpp-7#	Head&Neck	2685	X1	2016-04-05	0.990695	99	0.0823995
230421	xpp-7#	Head&Neck	2685	X2	2016-03-25	0.993423	-1	-1
230421	xpp-7#	Head&Neck	2685	X2	2016-03-30	0.993712	96	0.00879197
230421	xpp-7#	Head&Neck	2685	X2	2016-03-28	0.99343	99	0.0161413
230421	xpp-7#	Head&Neck	2685	X2	2016-04-05	0.991742	99	0.0216294
230421	xpp-7#	Head&Neck	2685	X2	2016-03-30	0.998543	99	0.0459231
230421	xpp-7#	Head&Neck	2685	X2	2016-03-31	0.996012	99	0.0942549
230421	xpp-7#	Head&Neck	2685	X2	2016-04-01	0.99311	99	0.107103
230421	xpp-7#	Head&Neck	2685	X2	2016-03-31	0.973237	99	0.110415
230421	xpp-7#	Head&Neck	2685	X3	2016-03-25	0.993448	-1	-1
230421	xpp-7#	Head&Neck	2685	X3	2016-03-30	1.01533	99	0.0500219
230421	xpp-7#	Head&Neck	2685	X3	2016-03-31	0.993235	99	0.0700453
230421	xpp-7#	Head&Neck	2685	X3	2016-03-30	0.752934	99	0.0910985
230421	xpp-7#	Head&Neck	2685	X3	2016-03-31	1.01664	96	0.111879
230421	xpp-7#	Head&Neck	2685	X3	2016-04-01	0.994498	96	0.15534
230421	xpp-7#	Head&Neck	2685	X3	2016-03-28	0.994427	99	0.186784
230421	xpp-7#	Head&Neck	2685	X3	2016-04-05	1.00985	100	0.210136
230421	xpp-7#	Head&Neck	2685	X4	2016-03-25	0.984964	-1	-1
230421	xpp-7#	Head&Neck	2685	X4	2016-03-30	1.00433	99	0.01099
230421	xpp-7#	Head&Neck	2685	X4	2016-03-28	1.00662	96	0.0201766
230421	xpp-7#	Head&Neck	2685	X4	2016-04-05	1.01995	99	0.0270367
230421	xpp-7#	Head&Neck	2685	X4	2016-03-30	0.993011	99	0.0574038
230421	xpp-7#	Head&Neck	2685	X4	2016-03-31	1.00279	99	0.117819
230421	xpp-7#	Head&Neck	2685	X4	2016-04-01	1.00444	99	0.133879
230421	xpp-7#	Head&Neck	2685	X4	2016-03-31	1.00317	96	0.138019
230421	xpp-7#	Head&Neck	2685	X5	2016-03-25	0.994813	-1	-1
230421	xpp-7#	Head&Neck	2685	X5	2016-03-30	0.986487	100	0.012212
230421	xpp-7#	Head&Neck	2685	X5	2016-03-28	0.984687	96	0.0224203
230421	xpp-7#	Head&Neck	2685	X5	2016-04-05	0.993834	99	0.0300432
230421	xpp-7#	Head&Neck	2685	X5	2016-03-30	1.0073	97	0.0637871
230421	xpp-7#	Head&Neck	2685	X5	2016-03-31	1.00424	99	0.13092
230421	xpp-7#	Head&Neck	2685	X5	2016-04-01	1.04094	96	0.148766
230421	xpp-7#	Head&Neck	2685	X5	2016-03-31	1.01684	98	0.153367
241112	Plan	Abdomen	2685	a1	2016-04-06	1.05188	-1	-1
241112	Plan	Abdomen	2685	a1	2016-04-12	1.03556	99	0.0280538
241112	Plan	Abdomen	2685	a1	2016-04-18	0.992478	98	0.0407531
241112	Plan	Abdomen	2685	a1	2016-04-07	1.00447	99	0.0461945
241112	Plan	Abdomen	2685	a1	2016-04-11	1.02206	99	0.0809153
241112	Plan	Abdomen	2685	a2	2016-04-06	1.03234	-1	-1
241112	Plan	Abdomen	2685	a2	2016-04-18	1.03587	94	0.392623
241112	Plan	Abdomen	2685	a2	2016-04-12	1.01451	92	0.400264
241112	Plan	Abdomen	2685	a2	2016-04-11	1.05734	85	0.425548
241112	Plan	Abdomen	2685	a2	2016-04-07	1.04045	88	0.522704
241112	Plan	Abdomen	2685	a3	2016-04-06	1.00402	-1	-1
241112	Plan	Abdomen	2685	a3	2016-04-18	0.997912	95	0.184363
241112	Plan	Abdomen	2685	a3	2016-04-12	1.01513	93	0.374477
241112	Plan	Abdomen	2685	a3	2016-04-07	1.06096	89	0.42981
241112	Plan	Abdomen	2685	a3	2016-04-11	1.03012	89	0.45516
241112	Plan	Abdomen	2685	a4	2016-04-06	0.997982	-1	-1
241112	Plan	Abdomen	2685	a4	2016-04-12	1.02986	95	0.0302944
241112	Plan	Abdomen	2685	a4	2016-04-11	1.03046	96	0.0756865
241112	Plan	Abdomen	2685	a4	2016-04-18	1.03554	95	0.0904579
241112	Plan	Abdomen	2685	a4	2016-04-07	1.0209	89	0.455004
241112	Plan	Abdomen	2685	a5	2016-04-06	1.00097	-1	-1
241112	Plan	Abdomen	2685	a5	2016-04-18	1.00254	99	0.0436014
241112	Plan	Abdomen	2685	a5	2016-04-07	0.990856	100	0.0868081
241112	Plan	Abdomen	2685	a5	2016-04-11	0.998649	96	0.114379
241112	Plan	Abdomen	2685	a5	2016-04-12	1.01486	97	0.132955
241112	Plan	Abdomen	2685	a6	2016-04-06	1.00869	-1	-1
241112	Plan	Abdomen	2685	a6	2016-04-12	1.02058	99	0.0395627
241112	Plan	Abdomen	2685	a6	2016-04-11	1.03313	99	0.0422171
241112	Plan	Abdomen	2685	a6	2016-04-18	0.988543	99	0.0431921
241112	Plan	Abdomen	2685	a6	2016-04-07	1.01662	99	0.085943
241112	Plan	Abdomen	2685	a7	2016-04-06	0.997295	-1	-1
241112	Plan	Abdomen	2685	a7	2016-04-18	1.00579	99	0.130333
241112	Plan	Abdomen	2685	a7	2016-04-11	1.0002	98	0.0410047
241112	Plan	Abdomen	2685	a7	2016-04-12	1.00128	98	0.0424748
241112	Plan	Abdomen	2685	a7	2016-04-07	1.01249	96	0.200419
245103	Plan5	Abdomen	2809	1	2016-04-05	1.00895	-1	-1
245103	Plan5	Abdomen	2809	1	2016-04-11	0.969292	99	0.0674775
245103	Plan5	Abdomen	2809	1	2016-04-08	1.00519	99	0.0678553
245103	Plan5	Abdomen	2809	1	2016-04-13	0.988375	98	0.104416
245103	Plan5	Abdomen	2809	2	2016-04-11	1.0062	99	0.0224996
245103	Plan5	Abdomen	2809	2	2016-04-08	1.00997	97	0.0265718
245103	Plan5	Abdomen	2809	2	2016-04-13	1.01027	98	0.0281318
245103	Plan5	Abdomen	2809	2	2016-04-05	1.00418	97	0.153885
246415	7#plan1	Abdomen	2685	A1	2016-05-30	1.0007	-1	-1
246415	7#plan1	Abdomen	2685	A1	2016-05-31	1.19217	98	0.0739618
246415	7#plan1	Abdomen	2685	A1	2016-06-07	1.19324	98	0.0849623
246415	7#plan1	Abdomen	2685	A1	2016-06-08	1.2613	98	0.0892904
246415	7#plan1	Abdomen	2685	A1	2016-06-06	1.13019	98	0.0928404
246415	7#plan1	Abdomen	2685	A2	2016-05-30	1.00347	-1	-1
246415	7#plan1	Abdomen	2685	A2	2016-06-08	0.987148	90	0.337196
246415	7#plan1	Abdomen	2685	A2	2016-06-06	0.989872	88	0.429341
246415	7#plan1	Abdomen	2685	A2	2016-06-07	1.01241	89	0.457933
246415	7#plan1	Abdomen	2685	A2	2016-05-31	0.999776	78	0.660327
246415	7#plan1	Abdomen	2685	A3	2016-05-30	0.999888	-1	-1
246415	7#plan1	Abdomen	2685	A3	2016-06-06	1.0056	99	0.0457714
246415	7#plan1	Abdomen	2685	A3	2016-05-31	1.0015	98	0.0754765
246415	7#plan1	Abdomen	2685	A3	2016-06-08	1.01021	98	0.167066
246415	7#plan1	Abdomen	2685	A3	2016-06-07	1.02838	99	0.275489
246415	7#plan1	Abdomen	2685	A4	2016-05-30	1.02566	-1	-1
246415	7#plan1	Abdomen	2685	A4	2016-06-07	1.03833	99	0.049474
246415	7#plan1	Abdomen	2685	A4	2016-06-08	1.0267	99	0.0859172
246415	7#plan1	Abdomen	2685	A4	2016-05-31	1.05137	98	0.123056
246415	7#plan1	Abdomen	2685	A4	2016-06-06	1.07897	98	0.1812
246415	7#plan1	Abdomen	2685	A5	2016-05-30	1.00767	-1	-1
246415	7#plan1	Abdomen	2685	A5	2016-05-31	1.03916	98	0.099839
246415	7#plan1	Abdomen	2685	A5	2016-06-08	1.01879	98	0.103206
246415	7#plan1	Abdomen	2685	A5	2016-06-06	1.03347	98	0.116539
246415	7#plan1	Abdomen	2685	A5	2016-06-07	1.00798	98	0.151483
246415	7#plan1	Abdomen	2685	A6	2016-05-30	0.998005	-1	-1
246415	7#plan1	Abdomen	2685	A6	2016-06-07	0.998849	89	0.181526
246415	7#plan1	Abdomen	2685	A6	2016-06-08	0.998629	91	0.214657
246415	7#plan1	Abdomen	2685	A6	2016-05-31	1.00217	76	0.55008
246415	7#plan1	Abdomen	2685	A6	2016-06-06	1.00113	72	0.700266
246415	7#plan1	Abdomen	2685	A7	2016-05-30	0.998632	-1	-1
246415	7#plan1	Abdomen	2685	A7	2016-06-07	0.990176	98	0.0765465
246415	7#plan1	Abdomen	2685	A7	2016-06-06	1.01225	98	0.122712
246415	7#plan1	Abdomen	2685	A7	2016-06-08	0.998818	98	0.149586
246415	7#plan1	Abdomen	2685	A7	2016-05-31	0.996982	86	0.393817
246847	abdom_7#_arc	Abdomen	2685	7a1	2016-05-13	0.985369	-1	-1
246847	abdom_7#_arc	Abdomen	2685	7a1	2016-05-19	0.987447	98	0.00624035
246847	abdom_7#_arc	Abdomen	2685	7a1	2016-05-26	0.997026	99	0.00836207
246847	abdom_7#_arc	Abdomen	2685	7a1	2016-05-24	0.999296	98	0.0214294
246847	abdom_7#_arc	Abdomen	2685	7a1	2016-05-25	1.01016	98	0.0334954
246847	abdom_7#_arc	Abdomen	2685	7a1	2016-05-18	0.915999	98	0.0901641
246847	abdom_7#_arc	Abdomen	2685	7a1	2016-05-16	0.886664	88	0.231062
246847	abdom_7#_arc	Abdomen	2685	7a1	2016-05-17	0.8949	89	0.361165
247054	abd_7#	Abdomen	2685	7a1	2016-05-18	1.00992	-1	-1
247054	abd_7#	Abdomen	2685	7a1	2016-05-25	1.01754	97	0.11136
247054	abd_7#	Abdomen	2685	7a1	2016-05-26	0.998859	97	0.114758
247054	abd_7#	Abdomen	2685	7a1	2016-05-30	0.999862	97	0.121509
247054	abd_7#	Abdomen	2685	7a1	2016-05-27	0.999803	97	0.133051
247054	abd_7#	Abdomen	2685	7a1	2016-05-31	0.877629	96	0.141069
247054	abd_7#	Abdomen	2685	7a2	2016-05-17	0.99994	-1	-1
247054	abd_7#	Abdomen	2685	7a2	2016-05-25	1.00022	97	0.0697888
247054	abd_7#	Abdomen	2685	7a2	2016-05-26	0.998077	97	0.106771
247054	abd_7#	Abdomen	2685	7a2	2016-05-27	0.999669	97	0.125225
247054	abd_7#	Abdomen	2685	7a2	2016-05-30	0.99968	96	0.157599
247054	abd_7#	Abdomen	2685	7a2	2016-05-18	0.998835	91	0.329777
247054	abd_7#	Abdomen	2685	7a3	2016-05-17	0.999928	-1	-1
247054	abd_7#	Abdomen	2685	7a3	2016-05-25	0.999884	93	0.201749
247054	abd_7#	Abdomen	2685	7a3	2016-05-26	1.00035	92	0.224643
247054	abd_7#	Abdomen	2685	7a3	2016-05-27	1.00112	90	0.260475
247054	abd_7#	Abdomen	2685	7a3	2016-05-30	0.959727	91	0.284142
247054	abd_7#	Abdomen	2685	7a3	2016-05-18	1.00003	90	0.295036
247054	abd_7#	Abdomen	2685	7a4	2016-05-17	0.999587	-1	-1
247054	abd_7#	Abdomen	2685	7a4	2016-05-30	0.999224	98	0.0540589
247054	abd_7#	Abdomen	2685	7a4	2016-05-27	1.00051	98	0.0596173
247054	abd_7#	Abdomen	2685	7a4	2016-05-27	0.999853	98	0.0674791
247054	abd_7#	Abdomen	2685	7a4	2016-05-26	1.00005	98	0.0880225
247054	abd_7#	Abdomen	2685	7a4	2016-05-30	1.00018	98	0.0898067
247054	abd_7#	Abdomen	2685	7a4	2016-05-18	0.999755	98	0.0922128
247054	abd_7#	Abdomen	2685	7a4	2016-05-25	1.0243	97	0.121249
247054	abd_7#	Abdomen	2685	7a5	2016-05-17	1.05105	-1	-1
247054	abd_7#	Abdomen	2685	7a5	2016-05-27	1.00066	97	0.111978
247054	abd_7#	Abdomen	2685	7a5	2016-05-18	1.06455	98	0.115696
247054	abd_7#	Abdomen	2685	7a5	2016-05-26	1.01496	97	0.129491
247054	abd_7#	Abdomen	2685	7a5	2016-05-30	1.00038	97	0.130771
247054	abd_7#	Abdomen	2685	7a5	2016-05-27	0.999775	96	0.161875
247054	abd_7#	Abdomen	2685	7a5	2016-05-25	1.09723	96	0.176298
247054	abd_7#	Abdomen	2685	7a6	2016-05-17	0.999982	-1	-1
247054	abd_7#	Abdomen	2685	7a6	2016-05-27	0.999987	96	0.144032
247054	abd_7#	Abdomen	2685	7a6	2016-05-30	1.02166	96	0.174088
247054	abd_7#	Abdomen	2685	7a6	2016-05-26	0.995873	95	0.207297
247054	abd_7#	Abdomen	2685	7a6	2016-05-18	0.999131	93	0.25704
247054	abd_7#	Abdomen	2685	7a6	2016-05-25	1.00713	91	0.415945
247054	abd_7#	Abdomen	2685	7a7	2016-05-17	0.999127	-1	-1
247054	abd_7#	Abdomen	2685	7a7	2016-05-25	1.00002	92	0.26173
247054	abd_7#	Abdomen	2685	7a7	2016-05-27	1.00003	84	0.460857
247054	abd_7#	Abdomen	2685	7a7	2016-05-30	0.999652	84	0.464419
247054	abd_7#	Abdomen	2685	7a7	2016-05-18	0.999454	81	0.488627
247054	abd_7#	Abdomen	2685	7a7	2016-05-26	1.00024	84	0.500429
248330	abdomen_7#	Abdomen	2685	7Ba1	2016-05-25	1.01042	-1	-1
248330	abdomen_7#	Abdomen	2685	7Ba1	2016-05-27	1.00241	97	0.00249714
248330	abdomen_7#	Abdomen	2685	7Ba1	2016-05-26	1.00212	97	0.0617403
248330	abdomen_7#	Abdomen	2685	7Ba1	2016-05-30	1.03314	97	0.166404
248330	abdomen_7#	Abdomen	2685	7Ba1	2016-05-31	0.990161	96	0.220305
248330	abdomen_7#	Abdomen	2685	7Ba2	2016-05-25	0.986857	-1	-1
248330	abdomen_7#	Abdomen	2685	7Ba2	2016-05-27	0.985557	97	0.0243072
248330	abdomen_7#	Abdomen	2685	7Ba2	2016-05-30	1.03142	97	0.0361672
248330	abdomen_7#	Abdomen	2685	7Ba2	2016-05-31	0.987015	97	0.0454655
248330	abdomen_7#	Abdomen	2685	7Ba2	2016-05-26	0.995187	99	0.173889
248330	abdomen_7#	Abdomen	2685	7Ba3	2016-05-25	1.02559	-1	-1
248330	abdomen_7#	Abdomen	2685	7Ba3	2016-05-30	0.993591	99	0.0763827
248330	abdomen_7#	Abdomen	2685	7Ba3	2016-05-27	0.993521	97	0.0819827
248330	abdomen_7#	Abdomen	2685	7Ba3	2016-05-31	1.01641	99	0.179229
248330	abdomen_7#	Abdomen	2685	7Ba3	2016-05-26	0.935393	87	0.433796
248330	abdomen_7#	Abdomen	2685	7Ba4	2016-05-25	0.997309	-1	-1
248330	abdomen_7#	Abdomen	2685	7Ba4	2016-05-31	1.00937	99	0.0223996
248330	abdomen_7#	Abdomen	2685	7Ba4	2016-05-30	1.00321	99	0.0239367
248330	abdomen_7#	Abdomen	2685	7Ba4	2016-05-27	1.05201	99	0.0297752
248330	abdomen_7#	Abdomen	2685	7Ba4	2016-05-26	1.00946	99	0.0411594
248330	abdomen_7#	Abdomen	2685	7Ba5	2016-05-25	0.991114	-1	-1
248330	abdomen_7#	Abdomen	2685	7Ba5	2016-05-26	1.00994	99	0.00737742
248330	abdomen_7#	Abdomen	2685	7Ba5	2016-05-31	0.986218	98	0.0515754
248330	abdomen_7#	Abdomen	2685	7Ba5	2016-05-30	1.02006	97	0.161437
248330	abdomen_7#	Abdomen	2685	7Ba5	2016-05-27	1.02177	96	0.223985
249657	zjh_7#	Thorax	2685	7A1	2016-06-13	0.999299	-1	-1
249657	zjh_7#	Thorax	2685	7A1	2016-06-17	0.989299	98	0.011008
249657	zjh_7#	Thorax	2685	7A1	2016-06-22	0.970023	94	0.09496
249657	zjh_7#	Thorax	2685	7A1	2016-06-15	0.995145	98	0.107152
249657	zjh_7#	Thorax	2685	7A1	2016-06-16	0.975318	98	0.108728
249657	zjh_7#	Thorax	2685	7A1	2016-06-21	0.975567	89	0.434343
249657	zjh_7#	Thorax	2685	7A1	2016-06-20	0.988076	89	0.435713
249657	zjh_7#	Thorax	2685	7A2	2016-06-13	1.00112	-1	-1
249657	zjh_7#	Thorax	2685	7A2	2016-06-17	1.02006	96	0.00616559
249657	zjh_7#	Thorax	2685	7A2	2016-06-22	1.03766	98	0.120907
249657	zjh_7#	Thorax	2685	7A2	2016-06-15	1.02102	99	0.13643
249657	zjh_7#	Thorax	2685	7A2	2016-06-16	1.01071	99	0.138437
249657	zjh_7#	Thorax	2685	7A2	2016-06-21	1.03062	89	0.473401
249657	zjh_7#	Thorax	2685	7A2	2016-06-20	1.00003	89	0.474931
249657	zjh_7#	Thorax	2685	7A3	2016-06-13	1.01112	-1	-1
249657	zjh_7#	Thorax	2685	7A3	2016-06-17	1.00303	98	0.00692763
249657	zjh_7#	Thorax	2685	7A3	2016-06-22	0.999713	97	0.13585
249657	zjh_7#	Thorax	2685	7A3	2016-06-15	1.0345	99	0.153292
249657	zjh_7#	Thorax	2685	7A3	2016-06-16	1.03571	99	0.155547
249657	zjh_7#	Thorax	2685	7A3	2016-06-21	1.02749	89	0.419552
249657	zjh_7#	Thorax	2685	7A3	2016-06-20	1.0301	89	0.421271
249657	zjh_7#	Thorax	2685	7A4	2016-06-13	1.00257	-1	-1
249657	zjh_7#	Thorax	2685	7A4	2016-06-17	0.994367	96	0.01004
249657	zjh_7#	Thorax	2685	7A4	2016-06-22	1.04408	96	0.196884
249657	zjh_7#	Thorax	2685	7A4	2016-06-15	1.00335	99	0.222163
249657	zjh_7#	Thorax	2685	7A4	2016-06-16	0.995079	96	0.22543
249657	zjh_7#	Thorax	2685	7A4	2016-06-20	1.05167	89	0.249273
249657	zjh_7#	Thorax	2685	7A4	2016-06-21	1.04483	89	0.422732
249657	zjh_7#	Thorax	2685	7A5	2016-06-13	0.981351	-1	-1
249657	zjh_7#	Thorax	2685	7A5	2016-06-17	0.991656	95	0.00956195
249657	zjh_7#	Thorax	2685	7A5	2016-06-22	1.03016	95	0.187509
249657	zjh_7#	Thorax	2685	7A5	2016-06-15	0.981332	96	0.211584
249657	zjh_7#	Thorax	2685	7A5	2016-06-16	0.991107	99	0.214695
249657	zjh_7#	Thorax	2685	7A5	2016-06-20	1.02646	94	0.237403
249657	zjh_7#	Thorax	2685	7A5	2016-06-21	0.981756	89	0.407364
249657	zjh_7#	Thorax	2685	7A6	2016-06-13	1.03741	-1	-1
249657	zjh_7#	Thorax	2685	7A6	2016-06-17	1.02338	94	0.0124181
249657	zjh_7#	Thorax	2685	7A6	2016-06-22	0.996773	94	0.243518
249657	zjh_7#	Thorax	2685	7A6	2016-06-15	1.03771	96	0.274784
249657	zjh_7#	Thorax	2685	7A6	2016-06-16	1.00013	98	0.278825
249657	zjh_7#	Thorax	2685	7A6	2016-06-21	1.00993	89	0.409174
249657	zjh_7#	Thorax	2685	7A6	2016-06-20	0.996605	89	0.418315
249657	zjh_7#	Thorax	2685	7A7	2016-06-13	0.989948	-1	-1
249657	zjh_7#	Thorax	2685	7A7	2016-06-17	0.990201	96	0.0118268
249657	zjh_7#	Thorax	2685	7A7	2016-06-21	1.00651	98	0.0997935
249657	zjh_7#	Thorax	2685	7A7	2016-06-22	1.01648	94	0.231922
249657	zjh_7#	Thorax	2685	7A7	2016-06-15	0.987729	96	0.261699
249657	zjh_7#	Thorax	2685	7A7	2016-06-16	0.989702	98	0.265548
249657	zjh_7#	Thorax	2685	7A7	2016-06-20	0.999492	89	0.293633
249724	Plan9	Breast	2809	A1	2016-06-13	1.00924	-1	-1
249724	Plan9	Breast	2809	A1	2016-06-20	0.969805	99	0.0186123
249724	Plan9	Breast	2809	A1	2016-06-14	1.01773	99	0.0293163
249724	Plan9	Breast	2809	A1	2016-06-21	1.04177	99	0.156715
249724	Plan9	Breast	2809	A1	2016-06-17	0.963388	99	0.321883
253397	Plan_0.0	Abdomen	2809	a1	2016-08-10	1.00793	-1	-1
253397	Plan_0.0	Abdomen	2809	a1	2016-08-19	1.01791	99	0.0433407
253397	Plan_0.0	Abdomen	2809	a1	2016-08-17	0.998672	99	0.1281
253397	Plan_0.0	Abdomen	2809	a1	2016-08-23	1.00857	99	0.170237
253397	Plan_0.0	Abdomen	2809	a1	2016-08-11	1.01364	99	0.190217
253397	Plan_0.0	Abdomen	2809	a1	2016-08-18	0.972427	99	0.338076
253397	Plan_0.0	Abdomen	2809	a1	2016-08-22	0.993258	98	0.401846
253397	Plan_0.0	Abdomen	2809	a1	2016-08-24	1.00206	98	0.409272
257274	plan2	Abdomen	2809	1	2016-10-17	0.99906	-1	-1
257274	plan2	Abdomen	2809	1	2016-10-25	1.00864	100	0.01693
257274	plan2	Abdomen	2809	1	2016-10-27	1.009	99	0.0664989
257274	plan2	Abdomen	2809	1	2016-10-18	0.999973	99	0.0743033
257274	plan2	Abdomen	2809	1	2016-10-21	0.999087	98	0.0944694
257274	plan2	Abdomen	2809	1	2016-10-26	1.00846	100	0.156971
257274	plan2	Abdomen	2809	1	2016-10-28	0.94629	94	0.159872
257274	plan2	Abdomen	2809	1	2016-10-24	1.0093	98	0.249318
257653	Plan_8#	Abdomen	2809	8A1	2016-08-08	1.00288	-1	-1
257653	Plan_8#	Abdomen	2809	8A1	2016-08-17	1.00805	98	0.017227
257653	Plan_8#	Abdomen	2809	8A1	2016-08-23	1.0099	99	0.0223614
257653	Plan_8#	Abdomen	2809	8A1	2016-08-10	1.00674	99	0.0555263
257653	Plan_8#	Abdomen	2809	8A1	2016-08-16	1.00419	99	0.0771364
257653	Plan_8#	Abdomen	2809	8A2	2016-08-08	1.00732	-1	-1
257653	Plan_8#	Abdomen	2809	8A2	2016-08-16	1.00841	98	0.0196002
257653	Plan_8#	Abdomen	2809	8A2	2016-08-17	1.00838	99	0.0280907
257653	Plan_8#	Abdomen	2809	8A2	2016-08-10	1.00504	98	0.0320487
257653	Plan_8#	Abdomen	2809	8A2	2016-08-23	1.00864	98	0.0429144
257653	Plan_8#	Abdomen	2809	8A3	2016-08-08	1.00981	-1	-1
257653	Plan_8#	Abdomen	2809	8A3	2016-08-17	1.00637	95	0.0674439
257653	Plan_8#	Abdomen	2809	8A3	2016-08-10	1.00763	95	0.11925
257653	Plan_8#	Abdomen	2809	8A3	2016-08-16	1.00801	95	0.205539
257653	Plan_8#	Abdomen	2809	8A3	2016-08-23	1.00639	95	0.253168
257653	Plan_8#	Abdomen	2809	8A4	2016-08-08	1.00777	-1	-1
257653	Plan_8#	Abdomen	2809	8A4	2016-08-23	1.00819	96	0.0202231
257653	Plan_8#	Abdomen	2809	8A4	2016-08-17	1.00781	95	0.0226076
257653	Plan_8#	Abdomen	2809	8A4	2016-08-16	0.939905	90	0.401051
257653	Plan_8#	Abdomen	2809	8A4	2016-08-10	0.948128	89	0.40352
257653	Plan_8#	Abdomen	2809	8A5	2016-08-08	1.00901	-1	-1
257653	Plan_8#	Abdomen	2809	8A5	2016-08-16	1.00895	99	0.0239706
257653	Plan_8#	Abdomen	2809	8A5	2016-08-17	1.00674	98	0.0368022
257653	Plan_8#	Abdomen	2809	8A5	2016-08-23	1.00582	99	0.0732173
257653	Plan_8#	Abdomen	2809	8A5	2016-08-10	1.00815	99	0.099743
258554	Plan2	Breast	2685	1	2016-09-09	0.988075	-1	-1
258554	Plan2	Breast	2685	1	2016-09-12	0.999908	100	0.0159582
258554	Plan2	Breast	2685	1	2016-09-20	1.00115	98	0.0457683
258554	Plan2	Breast	2685	1	2016-09-19	1.0023	99	0.110846
258554	Plan2	Breast	2685	1	2016-09-16	0.999955	98	0.12543
258554	Plan2	Breast	2685	1	2016-09-14	1	97	0.17407
260676	Plan_0.0	Pelvis	2809	a1	2016-09-09	0.999893	-1	-1
260676	Plan_0.0	Pelvis	2809	a1	2016-09-21	0.990945	100	0.0106444
260676	Plan_0.0	Pelvis	2809	a1	2016-09-15	0.976546	99	0.0115394
260676	Plan_0.0	Pelvis	2809	a1	2016-09-26	0.979032	100	0.0205317
260676	Plan_0.0	Pelvis	2809	a1	2016-09-23	0.984364	99	0.0319825
260676	Plan_0.0	Pelvis	2809	a1	2016-09-22	0.999691	99	0.0386418
260676	Plan_0.0	Pelvis	2809	a1	2016-09-12	0.95423	99	0.140428
260676	Plan_0.0	Pelvis	2809	a1	2016-09-13	0.964234	97	0.203181
260676	Plan_0.0	Pelvis	2809	a1_2	2016-09-13	0.999574	-1	-1
260676	Plan_0.0	Pelvis	2809	a1_2	2016-09-22	1.00001	97	0.200672
260676	Plan_0.0	Pelvis	2809	a1_2	2016-09-26	1.00028	97	0.213571
260676	Plan_0.0	Pelvis	2809	a1_2	2016-09-21	1.00066	97	0.228388
260676	Plan_0.0	Pelvis	2809	a1_2	2016-09-15	0.999812	96	0.245641
260676	Plan_0.0	Pelvis	2809	a1_2	2016-09-14	1.00025	96	0.252545
260991	PLAN1COPY	Breast	2809	1	2016-10-27	1.0034	-1	-1
260991	PLAN1COPY	Breast	2809	1	2016-11-14	0.989645	99	0.0010309
260991	PLAN1COPY	Breast	2809	1	2016-11-15	0.978759	99	0.0112449
260991	PLAN1COPY	Breast	2809	1	2016-10-28	0.99236	99	0.017383
260991	PLAN1COPY	Breast	2809	1	2016-11-04	0.999997	99	0.0192579
260991	PLAN1COPY	Breast	2809	1	2016-11-07	1.00017	99	0.0306578
260991	PLAN1COPY	Breast	2809	1	2016-11-11	1.00065	99	0.0724558
260991	PLAN1COPY	Breast	2809	1	2016-11-09	0.9627	97	0.233965
261678	eso_8#	Thorax	2809	8c1	2016-09-12	0.999912	-1	-1
261678	eso_8#	Thorax	2809	8c1	2016-09-15	1.02169	93	0.0112636
261678	eso_8#	Thorax	2809	8c1	2016-09-23	1.02001	94	0.0950414
261678	eso_8#	Thorax	2809	8c1	2016-09-16	1.02343	96	0.146817
261678	eso_8#	Thorax	2809	8c1	2016-09-29	1.02307	93	0.220878
261678	eso_8#	Thorax	2809	8c1	2016-09-14	1.02291	94	0.435761
261678	eso_8#	Thorax	2809	8c1	2016-09-13	0.998716	94	0.484852
261678	eso_8#	Thorax	2809	8c2	2016-09-12	1.00001	-1	-1
261678	eso_8#	Thorax	2809	8c2	2016-09-23	1.03777	89	0.119387
261678	eso_8#	Thorax	2809	8c2	2016-09-14	0.999439	86	0.220849
261678	eso_8#	Thorax	2809	8c2	2016-09-15	1.01463	85	0.221165
261678	eso_8#	Thorax	2809	8c2	2016-09-29	1.02821	89	0.407075
261678	eso_8#	Thorax	2809	8c2	2016-09-16	1.02307	87	0.411006
261678	eso_8#	Thorax	2809	8c2	2016-09-13	1.00007	87	0.58096
261678	eso_8#	Thorax	2809	8c3	2016-09-12	1.00043	-1	-1
261678	eso_8#	Thorax	2809	8c3	2016-09-13	1.01105	92	0.152359
261678	eso_8#	Thorax	2809	8c3	2016-09-16	1.02521	89	0.215965
261678	eso_8#	Thorax	2809	8c3	2016-09-14	1.00234	89	0.395684
261678	eso_8#	Thorax	2809	8c3	2016-09-15	1.0018	89	0.43872
261678	eso_8#	Thorax	2809	8c3	2016-09-23	1.01577	88	0.453072
261678	eso_8#	Thorax	2809	8c3	2016-09-29	0.988323	87	0.57549
261678	eso_8#	Thorax	2809	8c4	2016-09-12	0.58207	-1	-1
261678	eso_8#	Thorax	2809	8c4	2016-09-16	1.01141	91	0.117104
261678	eso_8#	Thorax	2809	8c4	2016-09-13	1.023	89	0.399161
261678	eso_8#	Thorax	2809	8c4	2016-09-15	1.00735	89	0.439161
261678	eso_8#	Thorax	2809	8c4	2016-09-23	1.03095	89	0.487106
261678	eso_8#	Thorax	2809	8c4	2016-09-29	1.02145	89	0.589383
261678	eso_8#	Thorax	2809	8c4	2016-09-14	0.590153	82	1.9484
261678	eso_8#	Thorax	2809	8c5	2016-09-12	1.00002	-1	-1
261678	eso_8#	Thorax	2809	8c5	2016-09-29	0.950015	80	0.329443
261678	eso_8#	Thorax	2809	8c5	2016-09-13	0.999996	79	0.48022
261678	eso_8#	Thorax	2809	8c5	2016-09-14	0.977131	78	0.656067
261678	eso_8#	Thorax	2809	8c5	2016-09-15	0.977188	77	0.722148
261678	eso_8#	Thorax	2809	8c5	2016-09-23	0.990811	79	0.7435
261678	eso_8#	Thorax	2809	8c5	2016-09-16	1.00002	78	0.817257
263355	Plan_0.1	Breast	2685	Beam_1	2016-10-20	0.999618	-1	-1
263355	Plan_0.1	Breast	2685	Beam_1	2016-10-28	1.00036	99	0.0225165
263355	Plan_0.1	Breast	2685	Beam_1	2016-10-25	0.999963	99	0.0258888
263355	Plan_0.1	Breast	2685	Beam_1	2016-11-04	0.999812	99	0.0336979
263355	Plan_0.1	Breast	2685	Beam_1	2016-10-27	1.00013	99	0.035419
263355	Plan_0.1	Breast	2685	Beam_1	2016-11-01	1.00014	88	0.466551
263355	Plan_0.1	Breast	2685	Beam_2	2016-10-20	0.991182	-1	-1
263355	Plan_0.1	Breast	2685	Beam_2	2016-11-02	1.00006	98	0.0855238
263355	Plan_0.1	Breast	2685	Beam_2	2016-10-26	0.991235	97	0.0898373
263355	Plan_0.1	Breast	2685	Beam_2	2016-10-28	0.998316	97	0.0935241
263355	Plan_0.1	Breast	2685	Beam_2	2016-10-25	0.959116	96	0.125949
263355	Plan_0.1	Breast	2685	Beam_2	2016-10-27	0.987783	97	0.153669
263355	Plan_0.1	Breast	2685	Beam_2	2016-10-31	0.974913	94	0.164605
263355	Plan_0.1	Breast	2685	Beam_2	2016-11-04	0.975181	89	0.402231
263355	Plan_0.1	Breast	2685	Beam_2	2016-11-01	0.961884	89	0.411651
263355	Plan_0.1	Breast	2685	Beam_3	2016-10-19	1.00003	-1	-1
263355	Plan_0.1	Breast	2685	Beam_3	2016-10-20	0.999978	99	0.0396581
263355	Plan_0.1	Breast	2685	Beam_3	2016-11-03	0.999962	99	0.0658116
263355	Plan_0.1	Breast	2685	Beam_3	2016-10-26	0.999921	98	0.0883
263355	Plan_0.1	Breast	2685	Beam_3	2016-11-01	1.00002	89	0.0896636
263355	Plan_0.1	Breast	2685	Beam_3	2016-10-27	0.99995	99	0.0967207
263355	Plan_0.1	Breast	2685	Beam_3	2016-10-25	0.999964	98	0.0991822
263355	Plan_0.1	Breast	2685	Beam_3	2016-11-02	1.00002	98	0.109137
263355	Plan_0.1	Breast	2685	Beam_3	2016-11-04	0.99993	89	0.19407
263355	Plan_0.1	Breast	2685	Beam_3	2016-10-31	1.00012	87	0.403335
263355	Plan_0.1	Breast	2685	Beam_4	2016-10-20	1.00926	-1	-1
263355	Plan_0.1	Breast	2685	Beam_4	2016-10-25	1.00002	97	0.108244
263355	Plan_0.1	Breast	2685	Beam_4	2016-10-26	0.999987	97	0.110172
263355	Plan_0.1	Breast	2685	Beam_4	2016-10-27	1.00001	97	0.119184
263355	Plan_0.1	Breast	2685	Beam_4	2016-10-31	1.00005	96	0.124919
263355	Plan_0.1	Breast	2685	Beam_4	2016-11-03	1.00002	97	0.126267
263355	Plan_0.1	Breast	2685	Beam_4	2016-11-04	1.00013	96	0.146787
263355	Plan_0.1	Breast	2685	Beam_4	2016-11-02	0.999957	85	0.456198
263355	Plan_0.1	Breast	2685	Beam_4	2016-11-01	0.994918	86	0.486325
263355	Plan_0.1	Breast	2685	Beam_5	2016-10-20	1.00026	-1	-1
263355	Plan_0.1	Breast	2685	Beam_5	2016-10-25	0.999832	99	0.0221737
263355	Plan_0.1	Breast	2685	Beam_5	2016-10-26	0.999898	99	0.0333515
263355	Plan_0.1	Breast	2685	Beam_5	2016-11-03	0.999477	99	0.0416637
263355	Plan_0.1	Breast	2685	Beam_5	2016-11-02	0.999736	98	0.0459578
263355	Plan_0.1	Breast	2685	Beam_5	2016-10-27	1.00009	98	0.0735391
263355	Plan_0.1	Breast	2685	Beam_5	2016-11-04	0.999865	97	0.0922877
263355	Plan_0.1	Breast	2685	Beam_5	2016-10-28	1.00013	89	0.352137
263355	Plan_0.1	Breast	2685	Beam_5	2016-11-01	1.00048	85	0.460887
263355	Plan_0.1	Breast	2685	Beam_6	2016-10-20	0.999969	-1	-1
263355	Plan_0.1	Breast	2685	Beam_6	2016-10-28	0.999973	98	0.0657682
263355	Plan_0.1	Breast	2685	Beam_6	2016-10-27	0.999972	98	0.0706372
263355	Plan_0.1	Breast	2685	Beam_6	2016-11-03	0.999931	99	0.0867016
263355	Plan_0.1	Breast	2685	Beam_6	2016-10-26	1.00004	96	0.113575
263355	Plan_0.1	Breast	2685	Beam_6	2016-10-25	1.00003	96	0.138448
263355	Plan_0.1	Breast	2685	Beam_6	2016-11-02	0.999998	95	0.139762
263355	Plan_0.1	Breast	2685	Beam_6	2016-11-04	0.999734	89	0.428493
265390	Plan_0.0	Head&Neck	2809	A1	2016-11-08	1.00066	-1	-1
265390	Plan_0.0	Head&Neck	2809	A1	2016-11-24	1.02368	99	0.116878
265390	Plan_0.0	Head&Neck	2809	A1	2016-11-17	1.00014	99	0.164014
265390	Plan_0.0	Head&Neck	2809	A1	2016-11-22	0.999951	92	0.166969
265390	Plan_0.0	Head&Neck	2809	A1	2016-11-11	0.999625	99	0.172646
265390	Plan_0.0	Head&Neck	2809	A1	2016-11-16	0.999809	49	2.47555
265390	Plan_0.0	Head&Neck	2809	A2	2016-11-08	0.999167	-1	-1
265390	Plan_0.0	Head&Neck	2809	A2	2016-11-24	0.999209	100	0.00613555
265390	Plan_0.0	Head&Neck	2809	A2	2016-11-22	0.999995	99	0.0151164
265390	Plan_0.0	Head&Neck	2809	A2	2016-11-16	0.989951	99	0.0935026
265390	Plan_0.0	Head&Neck	2809	A2	2016-11-25	1.01344	100	0.0953726
265390	Plan_0.0	Head&Neck	2809	A2	2016-11-11	0.989811	99	0.133575
265390	Plan_0.0	Head&Neck	2809	A3	2016-11-08	0.989175	-1	-1
265390	Plan_0.0	Head&Neck	2809	A3	2016-11-22	0.999696	100	0.0350945
265390	Plan_0.0	Head&Neck	2809	A3	2016-11-24	1.00194	99	0.073713
265390	Plan_0.0	Head&Neck	2809	A3	2016-11-16	0.999622	96	0.0888274
265390	Plan_0.0	Head&Neck	2809	A3	2016-11-11	0.979912	98	0.126896
265390	Plan_0.0	Head&Neck	2809	A3	2016-11-25	1.04201	89	0.442278
265390	Plan_0.0	Head&Neck	2809	A4	2016-11-08	0.989913	-1	-1
265390	Plan_0.0	Head&Neck	2809	A4	2016-11-25	1.012	98	0.0432581
265390	Plan_0.0	Head&Neck	2809	A4	2016-11-24	0.992021	98	0.0460193
265390	Plan_0.0	Head&Neck	2809	A4	2016-11-16	0.999998	98	0.0799447
265390	Plan_0.0	Head&Neck	2809	A4	2016-11-11	0.999511	99	0.114207
265390	Plan_0.0	Head&Neck	2809	A4	2016-11-22	0.971608	59	1.66324
265390	Plan_0.0	Head&Neck	2809	A5	2016-11-08	0.983268	-1	-1
265390	Plan_0.0	Head&Neck	2809	A5	2016-11-16	1.01943	98	0.0783458
265390	Plan_0.0	Head&Neck	2809	A5	2016-11-11	1.04949	99	0.111923
265390	Plan_0.0	Head&Neck	2809	A5	2016-11-25	1.00008	95	0.207825
265390	Plan_0.0	Head&Neck	2809	A5	2016-11-24	0.999561	94	0.212066
265390	Plan_0.0	Head&Neck	2809	A5	2016-11-22	1.00074	87	0.71213
265390	Plan_0.0	Head&Neck	2809	A6	2016-11-08	1.04308	-1	-1
265390	Plan_0.0	Head&Neck	2809	A6	2016-11-22	0.999038	100	0.00302471
265390	Plan_0.0	Head&Neck	2809	A6	2016-11-24	1.00027	99	0.0288007
265390	Plan_0.0	Head&Neck	2809	A6	2016-11-16	1.00002	99	0.094015
265390	Plan_0.0	Head&Neck	2809	A6	2016-11-11	1.0285	98	0.134307
265390	Plan_0.0	Head&Neck	2809	A6	2016-11-25	1.00793	94	0.24939
265390	Plan_0.0	Head&Neck	2809	A7	2016-11-08	1.0097	-1	-1
265390	Plan_0.0	Head&Neck	2809	A7	2016-11-24	1.00043	98	0.0754352
265390	Plan_0.0	Head&Neck	2809	A7	2016-11-22	1.001	97	0.0928763
265390	Plan_0.0	Head&Neck	2809	A7	2016-11-16	0.999109	96	0.104919
265390	Plan_0.0	Head&Neck	2809	A7	2016-11-25	0.980983	96	0.107542
265390	Plan_0.0	Head&Neck	2809	A7	2016-11-11	1.00042	95	0.12024
268057	yzf-7#2	Head&Neck	2685	B1	2016-03-14	1.02096	-1	-1
268057	yzf-7#2	Head&Neck	2685	B1	2016-03-16	0.964756	99	0.0105376
268057	yzf-7#2	Head&Neck	2685	B1	2016-03-15	1.01342	96	0.0193462
268057	yzf-7#2	Head&Neck	2685	B1	2016-03-17	0.995681	99	0.112969
268057	yzf-7#2	Head&Neck	2685	B1	2016-03-24	1.0166	96	0.132339
268057	yzf-7#2	Head&Neck	2685	B1	2016-03-25	0.993834	100	0.133927
268057	yzf-7#2	Head&Neck	2685	B1	2016-03-23	0.996847	78	1.65124
268057	yzf-7#2	Head&Neck	2685	B2	2016-03-14	1.02256	-1	-1
268057	yzf-7#2	Head&Neck	2685	B2	2016-03-25	1.02134	99	0.0553975
268057	yzf-7#2	Head&Neck	2685	B2	2016-03-15	0.99349	100	0.0939612
268057	yzf-7#2	Head&Neck	2685	B2	2016-03-24	1.01376	99	0.0955987
268057	yzf-7#2	Head&Neck	2685	B2	2016-03-16	0.993147	99	0.0961223
268057	yzf-7#2	Head&Neck	2685	B2	2016-03-17	0.945461	99	0.0983332
268057	yzf-7#2	Head&Neck	2685	B2	2016-03-23	0.97362	89	0.396737
268057	yzf-7#2	Head&Neck	2685	B3	2016-03-14	1.01599	-1	-1
268057	yzf-7#2	Head&Neck	2685	B3	2016-03-17	1.03708	96	0.00809478
268057	yzf-7#2	Head&Neck	2685	B3	2016-03-16	0.996013	95	0.0108124
268057	yzf-7#2	Head&Neck	2685	B3	2016-03-24	1.01337	96	0.052655
268057	yzf-7#2	Head&Neck	2685	B3	2016-03-25	1.0107	97	0.0588916
268057	yzf-7#2	Head&Neck	2685	B3	2016-03-15	1.01418	97	0.114718
268057	yzf-7#2	Head&Neck	2685	B3	2016-03-23	1.03972	88	0.423812
268057	yzf-7#2	Head&Neck	2685	B4	2016-03-14	1.0117	-1	-1
268057	yzf-7#2	Head&Neck	2685	B4	2016-03-25	1.01198	99	0.166193
268057	yzf-7#2	Head&Neck	2685	B4	2016-03-15	1.01399	96	0.281884
268057	yzf-7#2	Head&Neck	2685	B4	2016-03-24	1.01898	99	0.286796
268057	yzf-7#2	Head&Neck	2685	B4	2016-03-16	1.01634	99	0.288367
268057	yzf-7#2	Head&Neck	2685	B4	2016-03-17	1.01892	100	0.294999
268057	yzf-7#2	Head&Neck	2685	B4	2016-03-23	0.993099	89	1.19021
268057	yzf-7#2	Head&Neck	2685	B5	2016-03-14	1.01992	-1	-1
268057	yzf-7#2	Head&Neck	2685	B5	2016-03-25	1.01479	98	0.151235
268057	yzf-7#2	Head&Neck	2685	B5	2016-03-15	1.01472	99	0.256514
268057	yzf-7#2	Head&Neck	2685	B5	2016-03-24	1.0135	98	0.260985
268057	yzf-7#2	Head&Neck	2685	B5	2016-03-16	1.03605	96	0.262414
268057	yzf-7#2	Head&Neck	2685	B5	2016-03-17	1.03738	100	0.26845
268057	yzf-7#2	Head&Neck	2685	B5	2016-03-23	0.7683	57	1.08309
268057	yzf-7#2	Head&Neck	2685	B6	2016-03-14	1.03046	-1	-1
268057	yzf-7#2	Head&Neck	2685	B6	2016-03-25	1.02364	96	0.0332717
268057	yzf-7#2	Head&Neck	2685	B6	2016-03-15	1.00507	96	0.0564331
268057	yzf-7#2	Head&Neck	2685	B6	2016-03-24	1.01328	99	0.0574166
268057	yzf-7#2	Head&Neck	2685	B6	2016-03-16	1.01819	100	0.0577311
268057	yzf-7#2	Head&Neck	2685	B6	2016-03-17	1.02716	99	0.0590589
268057	yzf-7#2	Head&Neck	2685	B6	2016-03-23	1.02325	80	0.4914
268057	yzf-7#2	Head&Neck	2685	B7	2016-03-14	1.02494	-1	-1
268057	yzf-7#2	Head&Neck	2685	B7	2016-03-25	1.02786	96	0.0505731
268057	yzf-7#2	Head&Neck	2685	B7	2016-03-16	1.01512	100	0.076205
268057	yzf-7#2	Head&Neck	2685	B7	2016-03-15	1.04076	96	0.0857783
268057	yzf-7#2	Head&Neck	2685	B7	2016-03-24	1.02473	99	0.0872732
268057	yzf-7#2	Head&Neck	2685	B7	2016-03-17	1.00999	99	0.0897695
268057	yzf-7#2	Head&Neck	2685	B7	2016-03-23	1.00987	89	0.619528
268057	yzf-7#2	Head&Neck	2685	B8	2016-03-14	1.03759	-1	-1
268057	yzf-7#2	Head&Neck	2685	B8	2016-03-25	1.03999	100	0.137169
268057	yzf-7#2	Head&Neck	2685	B8	2016-03-16	1.01412	96	0.15241
268057	yzf-7#2	Head&Neck	2685	B8	2016-03-24	1.06029	96	0.154401
268057	yzf-7#2	Head&Neck	2685	B8	2016-03-15	1.06218	99	0.171557
268057	yzf-7#2	Head&Neck	2685	B8	2016-03-17	1.07815	99	0.179539
268057	yzf-7#2	Head&Neck	2685	B8	2016-03-23	1.01384	87	0.309764
268057	yzf-7#2	Head&Neck	2685	B9	2016-03-14	1.0868	-1	-1
268057	yzf-7#2	Head&Neck	2685	B9	2016-03-25	0.980836	99	0.104248
268057	yzf-7#2	Head&Neck	2685	B9	2016-03-16	1.11397	97	0.115832
268057	yzf-7#2	Head&Neck	2685	B9	2016-03-24	1.05827	99	0.117345
268057	yzf-7#2	Head&Neck	2685	B9	2016-03-15	1.06599	100	0.130383
268057	yzf-7#2	Head&Neck	2685	B9	2016-03-17	1.03246	100	0.13645
268057	yzf-7#2	Head&Neck	2685	B9	2016-03-23	1.01269	89	0.329589
268109	PLAN1	Breast	2809	A1	2016-03-28	0.999971	-1	-1
268109	PLAN1	Breast	2809	A1	2016-04-05	1.00115	99	0.0446974
268109	PLAN1	Breast	2809	A1	2016-04-01	1.00009	99	0.0484352
268109	PLAN1	Breast	2809	A1	2016-03-30	1.00758	99	0.0835409
268109	PLAN1	Breast	2809	A1	2016-03-29	0.999925	99	0.0904422
268109	PLAN1	Breast	2809	A1	2016-04-06	1.00679	97	0.163564
268109	PLAN1	Breast	2809	A1	2016-04-12	0.999056	81	0.544548
268987	plan1	Head&Neck	2809	1	2016-03-01	0.998707	-1	-1
268987	plan1	Head&Neck	2809	1	2016-03-09	1.00003	100	0.0200701
268987	plan1	Head&Neck	2809	1	2016-03-08	1.00001	98	0.0235751
268987	plan1	Head&Neck	2809	1	2016-03-03	1.00671	99	0.0374893
268987	plan1	Head&Neck	2809	1	2016-03-04	1.00033	98	0.127916
268987	plan1	Head&Neck	2809	1	2016-03-10	1.00017	89	0.296749
268987	plan1	Head&Neck	2809	1	2016-03-11	0.9756	81	0.397267
269208	Plan_0.1	Pelvis	2685	1	2016-11-14	1.00013	-1	-1
269208	Plan_0.1	Pelvis	2685	1	2016-12-13	0.999486	100	0.0283543
269208	Plan_0.1	Pelvis	2685	1	2016-12-05	1.0001	100	0.0195046
269208	Plan_0.1	Pelvis	2685	1	2016-11-28	1.00053	99	0.0296674
269208	Plan_0.1	Pelvis	2685	1	2016-11-16	0.999834	99	0.0308598
269208	Plan_0.1	Pelvis	2685	1	2016-12-09	1.00006	100	0.0364371
269208	Plan_0.1	Pelvis	2685	1	2016-12-12	1.00004	100	0.0420367
269208	Plan_0.1	Pelvis	2685	1	2016-12-07	0.999639	100	0.0422016
269208	Plan_0.1	Pelvis	2685	1	2016-11-25	0.999714	99	0.0426346
269208	Plan_0.1	Pelvis	2685	1	2016-12-08	1.00003	100	0.0431222
269208	Plan_0.1	Pelvis	2685	1	2016-11-30	1.0001	100	0.0471202
269208	Plan_0.1	Pelvis	2685	1	2016-11-22	0.999959	99	0.047335
269208	Plan_0.1	Pelvis	2685	1	2016-11-29	1.00022	99	0.0501055
269208	Plan_0.1	Pelvis	2685	1	2016-12-02	0.988137	100	0.050955
269208	Plan_0.1	Pelvis	2685	1	2016-12-14	0.999634	99	0.0594641
269208	Plan_0.1	Pelvis	2685	1	2016-11-23	0.999272	99	0.0693659
269208	Plan_0.1	Pelvis	2685	1	2016-12-19	0.999942	99	0.0710483
269208	Plan_0.1	Pelvis	2685	1	2016-12-16	1.00012	99	0.0868074
269208	Plan_0.1	Pelvis	2685	2	2016-11-14	0.95797	-1	-1
269208	Plan_0.1	Pelvis	2685	2	2016-12-13	0.993755	98	0.0838712
269208	Plan_0.1	Pelvis	2685	2	2016-12-14	0.999976	91	0.268387
269208	Plan_0.1	Pelvis	2685	2	2016-11-29	0.972676	88	0.273682
269208	Plan_0.1	Pelvis	2685	2	2016-11-16	0.962064	89	0.293476
269208	Plan_0.1	Pelvis	2685	2	2016-11-28	0.952137	89	0.345695
269208	Plan_0.1	Pelvis	2685	2	2016-11-22	0.960274	89	0.37478
269208	Plan_0.1	Pelvis	2685	2	2016-12-07	0.978424	89	0.393598
269208	Plan_0.1	Pelvis	2685	2	2016-11-23	0.972635	87	0.394994
269208	Plan_0.1	Pelvis	2685	2	2016-11-25	1.00005	88	0.396672
269208	Plan_0.1	Pelvis	2685	2	2016-12-08	0.999715	88	0.435059
269208	Plan_0.1	Pelvis	2685	2	2016-11-30	0.9823	88	0.435665
269208	Plan_0.1	Pelvis	2685	2	2016-12-09	0.999952	88	0.4625
269208	Plan_0.1	Pelvis	2685	2	2016-12-12	0.984649	87	0.475646
269208	Plan_0.1	Pelvis	2685	2	2016-12-05	1.00003	86	0.514678
269208	Plan_0.1	Pelvis	2685	2	2016-12-19	0.987045	86	0.551994
269208	Plan_0.1	Pelvis	2685	2	2016-12-16	0.982631	86	0.584462
269208	Plan_0.1	Pelvis	2685	3	2016-11-14	0.994697	-1	-1
269208	Plan_0.1	Pelvis	2685	3	2016-12-13	1.00007	99	0.0705058
269208	Plan_0.1	Pelvis	2685	3	2016-11-28	0.999345	98	0.0837896
269208	Plan_0.1	Pelvis	2685	3	2016-11-22	0.984838	97	0.084736
269208	Plan_0.1	Pelvis	2685	3	2016-12-08	1.00001	98	0.0942969
269208	Plan_0.1	Pelvis	2685	3	2016-12-02	1.00003	98	0.0956001
269208	Plan_0.1	Pelvis	2685	3	2016-11-25	0.999901	96	0.096694
269208	Plan_0.1	Pelvis	2685	3	2016-11-16	0.964187	98	0.100258
269208	Plan_0.1	Pelvis	2685	3	2016-12-12	1.00003	98	0.105482
269208	Plan_0.1	Pelvis	2685	3	2016-11-29	0.996546	98	0.106981
269208	Plan_0.1	Pelvis	2685	3	2016-11-23	0.998793	96	0.130823
269208	Plan_0.1	Pelvis	2685	3	2016-12-09	0.999972	97	0.136424
269208	Plan_0.1	Pelvis	2685	3	2016-12-07	1.00004	98	0.143805
269208	Plan_0.1	Pelvis	2685	3	2016-12-14	0.999883	94	0.145709
269208	Plan_0.1	Pelvis	2685	3	2016-11-30	0.999869	96	0.173596
269208	Plan_0.1	Pelvis	2685	3	2016-12-05	0.999937	95	0.211062
269208	Plan_0.1	Pelvis	2685	3	2016-12-16	0.99999	92	0.220053
269208	Plan_0.1	Pelvis	2685	4	2016-11-14	0.999928	-1	-1
269208	Plan_0.1	Pelvis	2685	4	2016-11-16	1.00022	98	0.0963086
269208	Plan_0.1	Pelvis	2685	4	2016-12-08	0.99997	98	0.101022
269208	Plan_0.1	Pelvis	2685	4	2016-11-25	1.00016	97	0.101562
269208	Plan_0.1	Pelvis	2685	4	2016-12-02	0.999862	98	0.109552
269208	Plan_0.1	Pelvis	2685	4	2016-11-22	0.999808	97	0.111833
269208	Plan_0.1	Pelvis	2685	4	2016-12-09	0.999047	97	0.117146
269208	Plan_0.1	Pelvis	2685	4	2016-12-13	1.00007	97	0.117469
269208	Plan_0.1	Pelvis	2685	4	2016-12-07	0.999619	98	0.117577
269208	Plan_0.1	Pelvis	2685	4	2016-11-23	0.998412	97	0.125905
269208	Plan_0.1	Pelvis	2685	4	2016-12-05	0.999968	97	0.128666
269208	Plan_0.1	Pelvis	2685	4	2016-12-12	1.00012	97	0.130486
269208	Plan_0.1	Pelvis	2685	4	2016-11-29	1.00043	97	0.131968
269208	Plan_0.1	Pelvis	2685	4	2016-11-30	1.00006	97	0.161097
269208	Plan_0.1	Pelvis	2685	4	2016-12-19	0.999889	95	0.173679
269208	Plan_0.1	Pelvis	2685	4	2016-12-14	1.00028	96	0.17598
269208	Plan_0.1	Pelvis	2685	4	2016-12-16	0.999405	93	0.223115
269208	Plan_0.1	Pelvis	2685	5	2016-11-16	0.889455	-1	-1
269208	Plan_0.1	Pelvis	2685	5	2016-11-25	0.928996	99	0.0294484
269208	Plan_0.1	Pelvis	2685	5	2016-11-28	0.905724	99	0.0312363
269208	Plan_0.1	Pelvis	2685	5	2016-11-23	0.898024	99	0.0370178
269208	Plan_0.1	Pelvis	2685	5	2016-12-13	0.947117	99	0.0464861
269208	Plan_0.1	Pelvis	2685	5	2016-12-02	0.929389	99	0.0510555
269208	Plan_0.1	Pelvis	2685	5	2016-12-07	0.946188	100	0.0572209
269208	Plan_0.1	Pelvis	2685	5	2016-12-08	0.944809	99	0.0646149
269208	Plan_0.1	Pelvis	2685	5	2016-11-29	0.935723	99	0.0675664
269208	Plan_0.1	Pelvis	2685	5	2016-12-09	0.925473	98	0.0818109
269208	Plan_0.1	Pelvis	2685	5	2016-11-30	0.926019	99	0.0934254
269208	Plan_0.1	Pelvis	2685	5	2016-12-12	0.94015	99	0.100272
269208	Plan_0.1	Pelvis	2685	5	2016-12-05	0.953672	99	0.110012
269208	Plan_0.1	Pelvis	2685	5	2016-12-14	0.962447	98	0.129862
269208	Plan_0.1	Pelvis	2685	5	2016-12-19	0.953007	97	0.151234
269208	Plan_0.1	Pelvis	2685	5	2016-12-16	0.956275	97	0.161585
269208	Plan_0.1	Pelvis	2685	5	2016-11-22	0.977103	91	0.243434
269208	Plan_0.1	Pelvis	2685	6	2016-11-14	0.980687	-1	-1
269208	Plan_0.1	Pelvis	2685	6	2016-11-25	0.988087	99	0.0217135
269208	Plan_0.1	Pelvis	2685	6	2016-11-16	0.971419	99	0.0222737
269208	Plan_0.1	Pelvis	2685	6	2016-12-02	0.962825	99	0.0223529
269208	Plan_0.1	Pelvis	2685	6	2016-11-29	0.997842	99	0.027591
269208	Plan_0.1	Pelvis	2685	6	2016-11-22	0.961736	99	0.0497249
269208	Plan_0.1	Pelvis	2685	6	2016-12-12	1.0001	99	0.0522637
269208	Plan_0.1	Pelvis	2685	6	2016-12-08	0.999956	98	0.0540795
269208	Plan_0.1	Pelvis	2685	6	2016-12-07	1.00744	99	0.0561194
269208	Plan_0.1	Pelvis	2685	6	2016-12-09	0.999973	98	0.0587561
269208	Plan_0.1	Pelvis	2685	6	2016-11-28	1.00002	98	0.0599115
269208	Plan_0.1	Pelvis	2685	6	2016-12-16	0.98774	98	0.068448
269208	Plan_0.1	Pelvis	2685	6	2016-11-23	0.998861	97	0.0839713
269208	Plan_0.1	Pelvis	2685	6	2016-11-30	0.999989	98	0.0865448
269208	Plan_0.1	Pelvis	2685	6	2016-12-13	0.999988	98	0.102728
269208	Plan_0.1	Pelvis	2685	6	2016-12-19	1.00004	99	0.109984
269208	Plan_0.1	Pelvis	2685	6	2016-12-05	0.999973	97	0.150622
269208	Plan_0.1	Pelvis	2685	7	2016-11-14	0.999976	-1	-1
269208	Plan_0.1	Pelvis	2685	7	2016-11-16	1.00004	95	0.107219
269208	Plan_0.1	Pelvis	2685	7	2016-12-13	0.99996	96	0.110673
269208	Plan_0.1	Pelvis	2685	7	2016-12-14	1.00191	94	0.180296
269208	Plan_0.1	Pelvis	2685	7	2016-12-08	0.999939	93	0.246202
269208	Plan_0.1	Pelvis	2685	7	2016-11-28	0.999966	92	0.254784
269208	Plan_0.1	Pelvis	2685	7	2016-11-25	1.00002	92	0.260008
269208	Plan_0.1	Pelvis	2685	7	2016-11-22	0.999993	93	0.265516
269208	Plan_0.1	Pelvis	2685	7	2016-12-12	1.03097	92	0.288832
269208	Plan_0.1	Pelvis	2685	7	2016-12-09	1.00275	92	0.300751
269208	Plan_0.1	Pelvis	2685	7	2016-11-23	1.00002	91	0.319111
269208	Plan_0.1	Pelvis	2685	7	2016-12-05	1.00747	92	0.320185
269208	Plan_0.1	Pelvis	2685	7	2016-12-07	1.00001	92	0.327209
269208	Plan_0.1	Pelvis	2685	7	2016-12-02	1.00516	92	0.339922
269208	Plan_0.1	Pelvis	2685	7	2016-11-30	0.993684	91	0.348722
269208	Plan_0.1	Pelvis	2685	7	2016-11-29	0.999996	91	0.362366
269208	Plan_0.1	Pelvis	2685	7	2016-12-16	0.749705	34	2.37819
269398	Plan_0.0	Pelvis	2685	A1	2016-11-17	0.999508	-1	-1
269398	Plan_0.0	Pelvis	2685	A1	2016-11-29	0.998548	100	0.03313
269398	Plan_0.0	Pelvis	2685	A1	2016-11-28	1.00053	99	0.113237
269398	Plan_0.0	Pelvis	2685	A1	2016-11-23	1.00013	99	0.150751
269398	Plan_0.0	Pelvis	2685	A1	2016-11-18	1.00132	99	0.152687
269398	Plan_0.0	Pelvis	2685	A1	2016-11-21	1.00077	97	0.202553
269398	Plan_0.0	Pelvis	2685	A1	2016-11-22	0.998942	99	0.202961
269398	Plan_0.0	Pelvis	2685	A1	2016-11-25	0.999914	99	0.218804
269398	Plan_0.0	Pelvis	2685	A2	2016-11-17	1.0003	-1	-1
269398	Plan_0.0	Pelvis	2685	A2	2016-11-18	1.0011	100	0.0105684
269398	Plan_0.0	Pelvis	2685	A2	2016-11-23	1.00056	99	0.0235188
269398	Plan_0.0	Pelvis	2685	A2	2016-11-28	1.00103	99	0.0240772
269398	Plan_0.0	Pelvis	2685	A2	2016-11-22	1.0021	99	0.0351442
269398	Plan_0.0	Pelvis	2685	A2	2016-11-25	1.00036	99	0.0364174
269398	Plan_0.0	Pelvis	2685	A2	2016-11-21	1.00003	99	0.0416561
269398	Plan_0.0	Pelvis	2685	A2	2016-11-29	1.00011	99	0.165253
269398	Plan_0.0	Pelvis	2685	A3	2016-11-18	1.00019	-1	-1
269398	Plan_0.0	Pelvis	2685	A3	2016-11-21	0.999449	96	0.0879098
269398	Plan_0.0	Pelvis	2685	A3	2016-11-22	0.999942	95	0.0889686
269398	Plan_0.0	Pelvis	2685	A3	2016-11-23	1.00012	97	0.10982
269398	Plan_0.0	Pelvis	2685	A3	2016-11-29	0.999966	99	0.111658
269398	Plan_0.0	Pelvis	2685	A3	2016-11-28	1.00004	95	0.144153
269398	Plan_0.0	Pelvis	2685	A3	2016-11-25	0.999597	97	0.152035
269398	Plan_0.0	Pelvis	2685	A4	2016-11-18	0.860193	-1	-1
269398	Plan_0.0	Pelvis	2685	A4	2016-11-25	0.869973	99	0.0101272
269398	Plan_0.0	Pelvis	2685	A4	2016-11-28	0.854356	99	0.0118575
269398	Plan_0.0	Pelvis	2685	A4	2016-11-23	0.907442	99	0.0155284
269398	Plan_0.0	Pelvis	2685	A4	2016-11-22	0.876834	99	0.0185331
269398	Plan_0.0	Pelvis	2685	A4	2016-11-29	0.874692	99	0.0228025
269398	Plan_0.0	Pelvis	2685	A4	2016-11-21	0.855499	100	0.0350615
269398	Plan_0.0	Pelvis	2685	A4	2016-11-29	0.892556	99	0.061172
269398	Plan_0.0	Pelvis	2685	A4	2016-11-30	0.880216	99	0.0631291
269398	Plan_0.0	Pelvis	2685	A5	2016-11-18	0.997768	-1	-1
269398	Plan_0.0	Pelvis	2685	A5	2016-11-25	1.00012	98	0.0367949
269398	Plan_0.0	Pelvis	2685	A5	2016-11-21	0.999968	98	0.0860283
269398	Plan_0.0	Pelvis	2685	A5	2016-11-23	0.997967	96	0.101224
269398	Plan_0.0	Pelvis	2685	A5	2016-11-22	1.00034	96	0.106185
269398	Plan_0.0	Pelvis	2685	A5	2016-11-29	0.999368	98	0.128101
269398	Plan_0.0	Pelvis	2685	A5	2016-11-29	1.00796	96	0.141452
269398	Plan_0.0	Pelvis	2685	A5	2016-11-28	1.00008	93	0.171098
269398	Plan_0.0	Pelvis	2685	A5	2016-11-30	0.998815	91	0.264582
269398	Plan_0.0	Pelvis	2685	A6	2016-11-18	0.978888	-1	-1
269398	Plan_0.0	Pelvis	2685	A6	2016-11-23	0.993538	99	0.0290932
269398	Plan_0.0	Pelvis	2685	A6	2016-11-22	0.99469	99	0.0392924
269398	Plan_0.0	Pelvis	2685	A6	2016-11-28	1.00075	99	0.0470959
269398	Plan_0.0	Pelvis	2685	A6	2016-11-21	1.00026	99	0.0750504
269398	Plan_0.0	Pelvis	2685	A6	2016-11-29	0.99778	99	0.0888503
269398	Plan_0.0	Pelvis	2685	A6	2016-11-29	0.999638	99	0.10305
269398	Plan_0.0	Pelvis	2685	A6	2016-11-25	1.00066	99	0.124383
269398	Plan_0.0	Pelvis	2685	A6	2016-11-30	0.999649	99	0.166737
269398	Plan_0.0	Pelvis	2685	A7	2016-11-18	0.999585	-1	-1
269398	Plan_0.0	Pelvis	2685	A7	2016-11-25	0.999869	99	0.00902466
269398	Plan_0.0	Pelvis	2685	A7	2016-11-21	1.00014	99	0.0109603
269398	Plan_0.0	Pelvis	2685	A7	2016-11-23	1.00019	99	0.0172809
269398	Plan_0.0	Pelvis	2685	A7	2016-11-28	0.999713	100	0.025333
269398	Plan_0.0	Pelvis	2685	A7	2016-11-22	0.999806	99	0.0444332
269398	Plan_0.0	Pelvis	2685	A7	2016-11-29	1.00011	99	0.0822901
269398	Plan_0.0	Pelvis	2685	A7	2016-11-30	1.00012	99	0.130975
269398	Plan_0.0	Pelvis	2685	A7	2016-11-29	0.99997	85	0.431614
270265	Plan_1.0	Pelvis	2809	A1	2016-11-29	1.00016	-1	-1
270265	Plan_1.0	Pelvis	2809	A1	2016-11-30	0.988711	100	0.0220836
270265	Plan_1.0	Pelvis	2809	A1	2016-12-09	1.00007	99	0.034906
270265	Plan_1.0	Pelvis	2809	A1	2016-12-06	0.999052	100	0.0493393
270265	Plan_1.0	Pelvis	2809	A1	2016-12-05	0.998181	100	0.163118
270265	Plan_1.0	Pelvis	2809	A1_2	2016-11-29	1.02118	-1	-1
270265	Plan_1.0	Pelvis	2809	A1_2	2016-11-30	1.01257	100	0.0383766
270265	Plan_1.0	Pelvis	2809	A1_2	2016-12-09	0.988525	98	0.0571489
270265	Plan_1.0	Pelvis	2809	A1_2	2016-12-06	1.0033	100	0.0857411
270265	Plan_1.0	Pelvis	2809	A1_2	2016-12-05	0.999408	99	0.283464
270493	Plan1	Breast	2809	A1	2016-05-17	1.00018	-1	-1
270493	Plan1	Breast	2809	A1	2016-05-24	0.999726	99	0.0363092
270493	Plan1	Breast	2809	A1	2016-05-25	0.99913	99	0.0416612
270493	Plan1	Breast	2809	A1	2016-05-27	0.999979	98	0.0984798
270493	Plan1	Breast	2809	A1	2016-05-19	1.0047	95	0.169683
270493	Plan1	Breast	2809	A1	2016-05-20	0.99973	83	0.433456
270493	Plan1	Breast	2809	A1	2016-05-18	0.998365	91	0.447722
270743	PLAN1	Breast	2809	A1	2016-05-17	1.00043	-1	-1
270743	PLAN1	Breast	2809	A1	2016-05-20	1.00011	99	0.0565025
270743	PLAN1	Breast	2809	A1	2016-05-19	1.00033	97	0.0882316
270743	PLAN1	Breast	2809	A1	2016-05-30	1.00479	96	0.104375
270743	PLAN1	Breast	2809	A1	2016-05-18	1.00009	98	0.148597
270743	PLAN1	Breast	2809	A1	2016-05-23	0.994136	96	0.148982
270743	PLAN1	Breast	2809	A1	2016-05-25	0.991448	97	0.161353
270745	Plan2	Thorax	2809	1	2016-03-03	1.00007	-1	-1
270745	Plan2	Thorax	2809	1	2016-03-04	1.02823	100	0.0878847
270745	Plan2	Thorax	2809	1	2016-03-10	1.0067	99	0.224106
270745	Plan2	Thorax	2809	1	2016-03-15	1.00692	90	0.288237
270745	Plan2	Thorax	2809	1	2016-03-11	1.02887	90	0.290354
270792	PLAN1	Breast	2809	A1	2016-05-17	1.0001	-1	-1
270792	PLAN1	Breast	2809	A1	2016-05-23	0.999975	99	0.0316237
270792	PLAN1	Breast	2809	A1	2016-05-19	1.00273	99	0.0684071
270792	PLAN1	Breast	2809	A1	2016-05-30	1.00031	98	0.0773511
270792	PLAN1	Breast	2809	A1	2016-05-26	0.994643	97	0.112195
270792	PLAN1	Breast	2809	A1	2016-05-27	0.999857	95	0.149745
270792	PLAN1	Breast	2809	A1	2016-05-20	1.00002	96	0.177847
271087	Plan1	Breast	2809	A1	2016-05-19	0.999631	-1	-1
271087	Plan1	Breast	2809	A1	2016-05-30	0.998864	99	0.0274776
271087	Plan1	Breast	2809	A1	2016-05-25	1.00116	100	0.0337621
271087	Plan1	Breast	2809	A1	2016-05-20	1.00165	96	0.156408
271087	Plan1	Breast	2809	A1	2016-05-18	0.999422	89	0.478609
271175	Plan1copy	Abdomen	2809	A1	2016-05-18	1.01534	-1	-1
271175	Plan1copy	Abdomen	2809	A1	2016-05-26	0.985847	98	0.0336467
271175	Plan1copy	Abdomen	2809	A1	2016-05-24	1.02022	98	0.0605052
271175	Plan1copy	Abdomen	2809	A1	2016-05-27	0.986671	99	0.0638734
271175	Plan1copy	Abdomen	2809	A1	2016-05-19	1.0061	99	0.128113
271175	Plan1copy	Abdomen	2809	A1	2016-05-25	0.984964	99	0.131242
271175	Plan1copy	Abdomen	2809	A1	2016-05-23	1.21345	88	0.490039
271175	Plan1copy	Abdomen	2809	A1	2016-05-20	1.02276	98	0.68399
272057	PLAN1	Head&Neck	2809	1	2016-03-01	0.997606	-1	-1
272057	PLAN1	Head&Neck	2809	1	2016-03-18	1.01658	97	0.0939882
272057	PLAN1	Head&Neck	2809	1	2016-03-15	1.00056	97	0.106624
272057	PLAN1	Head&Neck	2809	1	2016-03-09	1.00001	95	0.128567
272057	PLAN1	Head&Neck	2809	1	2016-03-16	0.992029	98	0.149392
272057	PLAN1	Head&Neck	2809	1	2016-03-03	1.01257	97	0.222562
272057	PLAN1	Head&Neck	2809	1	2016-03-17	0.972803	89	0.33497
272057	PLAN1	Head&Neck	2809	1	2016-03-08	0.962901	89	0.398992
272083	plan1	Breast	2809	1	2016-04-20	1.00773	-1	-1
272083	plan1	Breast	2809	1	2016-04-27	1.00244	99	0.0397738
272083	plan1	Breast	2809	1	2016-04-21	1.00479	98	0.101136
272083	plan1	Breast	2809	1	2016-04-26	1.00061	96	0.167316
272083	plan1	Breast	2809	1	2016-05-03	1.00023	94	0.178412
272083	plan1	Breast	2809	1	2016-05-09	1.00012	94	0.24388
272083	plan1	Breast	2809	1	2016-04-28	1.00022	89	0.403668
273609	PlanNew	Abdomen	2809	A1	2016-03-07	0.987912	-1	-1
273609	PlanNew	Abdomen	2809	A1	2016-03-22	1.00489	99	0.00960702
273609	PlanNew	Abdomen	2809	A1	2016-03-21	1.00866	98	0.0113458
273609	PlanNew	Abdomen	2809	A1	2016-03-15	0.950077	99	0.0288119
273609	PlanNew	Abdomen	2809	A1	2016-03-08	0.984225	99	0.0289732
273609	PlanNew	Abdomen	2809	A1	2016-03-16	0.967762	98	0.0445843
273609	PlanNew	Abdomen	2809	A1	2016-03-17	0.983241	99	0.0657066
275115	Plan1.0	Breast	2809	A1	2016-10-13	0.995598	-1	-1
275115	Plan1.0	Breast	2809	A1	2016-10-14	1.00776	99	0.0097721
275115	Plan1.0	Breast	2809	A1	2016-10-26	1.0194	99	0.0454244
275115	Plan1.0	Breast	2809	A1	2016-10-21	0.965581	97	0.314646
275115	Plan1.0	Breast	2809	A1	2016-10-25	0.94894	91	0.409179
275115	Plan1.0	Breast	2809	A1	2016-10-24	0.935652	87	0.944646
275344	Plan5	Head&Neck	2809	f1	2016-03-15	0.997363	-1	-1
275344	Plan5	Head&Neck	2809	f1	2016-03-17	1.00001	97	0.0953336
275344	Plan5	Head&Neck	2809	f1	2016-04-01	0.99972	96	0.175625
275344	Plan5	Head&Neck	2809	f1	2016-04-04	1.02344	97	0.180015
275344	Plan5	Head&Neck	2809	f1	2016-03-30	0.999343	96	0.180234
275344	Plan5	Head&Neck	2809	f1	2016-03-29	0.999646	95	0.186116
275344	Plan5	Head&Neck	2809	f1	2016-03-21	1.00133	91	0.263552
275358	Plan1	Abdomen	2809	A1	2016-03-14	1.01667	-1	-1
275358	Plan1	Abdomen	2809	A1	2016-03-15	1.00741	99	0.00242177
275358	Plan1	Abdomen	2809	A1	2016-03-31	0.987956	98	0.0151134
275358	Plan1	Abdomen	2809	A1	2016-03-29	0.986246	97	0.0285426
275358	Plan1	Abdomen	2809	A1	2016-04-01	0.987712	99	0.0302267
275358	Plan1	Abdomen	2809	A1	2016-03-24	1.02409	98	0.0623466
275358	Plan1	Abdomen	2809	A1	2016-03-30	0.98713	98	0.0639112
275358	Plan1	Abdomen	2809	A1	2016-03-28	1.03156	98	0.243309
275358	Plan1	Abdomen	2809	A1	2016-03-25	1.01477	100	0.340285
275448	Plan1	Head&Neck	2809	1	2016-03-10	1.00415	-1	-1
275448	Plan1	Head&Neck	2809	1	2016-03-11	1.00681	98	0.104867
275448	Plan1	Head&Neck	2809	1	2016-03-24	1.02665	99	0.152038
275448	Plan1	Head&Neck	2809	1	2016-03-23	1.00652	98	0.193187
275448	Plan1	Head&Neck	2809	1	2016-03-22	1.00614	99	0.198257
275448	Plan1	Head&Neck	2809	1	2016-03-21	1.00645	99	0.204728
275448	Plan1	Head&Neck	2809	1	2016-03-18	1.00814	98	0.289907
275564	PLAN1COPY	Breast	2809	A1	2016-03-28	0.999927	-1	-1
275564	PLAN1COPY	Breast	2809	A1	2016-03-31	1.00005	99	0.0285052
275564	PLAN1COPY	Breast	2809	A1	2016-03-29	1.00014	99	0.0410462
275564	PLAN1COPY	Breast	2809	A1	2016-04-12	0.999959	98	0.0827481
275564	PLAN1COPY	Breast	2809	A1	2016-04-05	0.999673	99	0.11244
275564	PLAN1COPY	Breast	2809	A1	2016-04-08	0.999549	98	0.132395
275564	PLAN1COPY	Breast	2809	A1	2016-03-30	0.997341	96	0.197527
275564	PLAN1COPY	Breast	2809	A1	2016-04-06	0.999938	86	0.437179
275854	Plan1	Thorax	2685	1	2016-03-16	1.00855	-1	-1
275854	Plan1	Thorax	2685	1	2016-03-24	1.01809	100	0.00673248
275854	Plan1	Thorax	2685	1	2016-04-05	1.01293	99	0.0203881
275854	Plan1	Thorax	2685	1	2016-03-17	1.01435	99	0.0354192
275854	Plan1	Thorax	2685	1	2016-04-04	0.98698	99	0.037254
275854	Plan1	Thorax	2685	1	2016-03-18	1.01057	99	0.0455022
275854	Plan1	Thorax	2685	1	2016-03-29	1.03021	99	0.076753
275854	Plan1	Thorax	2685	1	2016-03-23	1.01465	100	0.122927
275854	Plan1	Thorax	2685	1	2016-03-30	0.993288	100	0.241517
275854	Plan1	Thorax	2685	1	2016-03-31	0.981933	98	0.288203
276232	Plan2	Breast	2809	A1	2016-10-18	1.00765	-1	-1
276232	Plan2	Breast	2809	A1	2016-10-25	1.00631	96	0.118364
276232	Plan2	Breast	2809	A1	2016-10-21	0.960203	98	0.33319
276232	Plan2	Breast	2809	A1	2016-10-19	0.983849	97	0.364368
276232	Plan2	Breast	2809	A1	2016-10-27	1.00888	98	1.12998
276354	Plan2	Breast	2809	1	2016-07-19	1.02506	-1	-1
276354	Plan2	Breast	2809	1	2016-08-04	1.00764	98	0.00429356
276354	Plan2	Breast	2809	1	2016-08-01	1.01432	96	0.0435653
276354	Plan2	Breast	2809	1	2016-07-28	1.0073	95	0.0481802
276354	Plan2	Breast	2809	1	2016-08-02	1.01176	95	0.106187
276354	Plan2	Breast	2809	1	2016-08-03	1.01308	96	0.139533
276354	Plan2	Breast	2809	1	2016-07-20	1.05158	88	0.405502
276354	Plan2	Breast	2809	1	2016-07-29	1.05793	87	0.459957
276796	Plan3	Breast	2809	B1	2016-08-15	1.01025	-1	-1
276796	Plan3	Breast	2809	B1	2016-08-17	0.999462	99	0.0234224
276796	Plan3	Breast	2809	B1	2016-08-30	1.00762	99	0.056884
276796	Plan3	Breast	2809	B1	2016-08-22	1.00337	99	0.0646191
276796	Plan3	Breast	2809	B1	2016-08-26	0.998163	98	0.0667652
276796	Plan3	Breast	2809	B1	2016-08-29	1.00207	99	0.104537
276796	Plan3	Breast	2809	B1	2016-08-23	1.00893	99	0.230109
277198	Plan1	Breast	2809	A1	2016-10-17	0.999982	99	0.0147678
277198	Plan1	Breast	2809	A1	2016-10-20	0.998384	99	0.0325798
277198	Plan1	Breast	2809	A1	2016-10-24	0.95649	99	0.0568746
277198	Plan1	Breast	2809	A1	2016-11-02	1.00868	99	0.0582055
277198	Plan1	Breast	2809	A1	2016-11-01	1.01138	98	0.105856
277198	Plan1	Breast	2809	A1	2016-10-27	0.988125	98	0.107163
277198	Plan1	Breast	2809	A1	2016-10-31	0.999386	96	0.164994
277434	Plan1	Abdomen	2809	a1	2016-11-14	1.00641	-1	-1
277434	Plan1	Abdomen	2809	a1	2016-11-22	0.995037	99	0.0230379
277434	Plan1	Abdomen	2809	a1	2016-11-17	0.99717	99	0.0789793
277434	Plan1	Abdomen	2809	a1	2016-11-29	0.985902	100	0.106789
277434	Plan1	Abdomen	2809	a1	2016-11-15	0.982035	99	0.119976
277434	Plan1	Abdomen	2809	a1	2016-11-21	0.990738	99	0.217563
277434	Plan1	Abdomen	2809	a1	2016-11-28	0.970938	99	0.259651
277684	Plan1copy	Abdomen	2809	A1	2016-05-11	1.01369	-1	-1
277684	Plan1copy	Abdomen	2809	A1	2016-05-13	1.02576	99	0.0140096
277684	Plan1copy	Abdomen	2809	A1	2016-05-18	0.988987	99	0.0471676
277684	Plan1copy	Abdomen	2809	A1	2016-05-23	0.982704	99	0.228084
277684	Plan1copy	Abdomen	2809	A1	2016-05-19	0.977678	98	0.259398
277755	PLAN1	Breast	2809	A1	2016-10-26	0.999921	-1	-1
277755	PLAN1	Breast	2809	A1	2016-11-04	0.999931	99	0.00447199
277755	PLAN1	Breast	2809	A1	2016-11-07	0.987214	98	0.030169
277755	PLAN1	Breast	2809	A1	2016-10-28	0.99998	98	0.0524401
277755	PLAN1	Breast	2809	A1	2016-11-09	1.0536	98	0.0973902
277755	PLAN1	Breast	2809	A1	2016-11-03	1.0184	99	0.118307
277755	PLAN1	Breast	2809	A1	2016-11-18	1.09083	96	0.180609
278223	Plan31COPY	Breast	2809	A1	2016-08-02	0.996865	-1	-1
278223	Plan31COPY	Breast	2809	A1	2016-08-15	1.005	97	0.0318098
278223	Plan31COPY	Breast	2809	A1	2016-08-17	0.994275	95	0.0477753
278223	Plan31COPY	Breast	2809	A1	2016-08-09	0.995569	98	0.0862597
278223	Plan31COPY	Breast	2809	A1	2016-08-03	1.00076	98	0.090782
278223	Plan31COPY	Breast	2809	A1	08/08/216	1.00631	97	0.102323
278223	Plan31COPY	Breast	2809	A1	2016-08-12	0.999463	96	0.147625
278318	Plan1	Breast	2685	A1	2016-11-11	0.999967	-1	-1
278318	Plan1	Breast	2685	A1	2016-11-14	1.0001	100	0.00585491
278318	Plan1	Breast	2685	A1	2016-11-16	1.00257	100	0.00774001
278318	Plan1	Breast	2685	A1	2016-12-01	1.00119	100	0.00802775
278318	Plan1	Breast	2685	A1	2016-11-18	1.0003	100	0.00832182
278318	Plan1	Breast	2685	A1	2016-12-05	1.02374	100	0.0147005
278318	Plan1	Breast	2685	A1	2016-12-02	1.01728	100	0.0178197
278318	Plan1	Breast	2685	A1	2016-11-25	0.99932	99	0.0498802
278318	Plan1	Breast	2685	A1	2016-11-22	1.00465	89	0.399095
278557	Plan1	Breast	2809	A1	2016-09-27	0.999656	-1	-1
278557	Plan1	Breast	2809	A1	2016-10-11	1.00011	99	0.0441488
278557	Plan1	Breast	2809	A1	2016-10-06	1.00028	99	0.0488254
278557	Plan1	Breast	2809	A1	2016-10-08	0.999904	99	0.0607604
278557	Plan1	Breast	2809	A1	2016-10-14	0.999752	98	0.107609
278577	Plan1	Breast	2809	A1	2016-10-18	0.999992	-1	-1
278577	Plan1	Breast	2809	A1	2016-10-19	0.988039	100	0.00435106
278577	Plan1	Breast	2809	A1	2016-10-20	1.00011	99	0.007861
278577	Plan1	Breast	2809	A1	2016-10-31	0.946513	99	0.0553038
278577	Plan1	Breast	2809	A1	2016-11-02	0.95604	99	0.0662113
278577	Plan1	Breast	2809	A1	2016-10-27	0.989684	94	0.188549
278577	Plan1	Breast	2809	A1	2016-10-24	0.97968	89	0.227524
278802	pelvis_wyf_8#	Pelvis	2809	8a1	2016-05-17	1.01222	-1	-1
278802	pelvis_wyf_8#	Pelvis	2809	8a1	2016-05-18	1.01024	98	0.033059
278802	pelvis_wyf_8#	Pelvis	2809	8a1	2016-05-23	1.01156	99	0.0345466
278802	pelvis_wyf_8#	Pelvis	2809	8a1	2016-05-19	1.00944	99	0.0470617
278802	pelvis_wyf_8#	Pelvis	2809	8a1	2016-05-24	0.990202	98	0.0491795
278802	pelvis_wyf_8#	Pelvis	2809	8a2	2016-05-17	1.0112	-1	-1
278802	pelvis_wyf_8#	Pelvis	2809	8a2	2016-05-24	1.01281	100	0.0279306
278802	pelvis_wyf_8#	Pelvis	2809	8a2	2016-05-19	0.997853	98	0.0282985
278802	pelvis_wyf_8#	Pelvis	2809	8a2	2016-05-23	0.986382	100	0.0402848
278802	pelvis_wyf_8#	Pelvis	2809	8a2	2016-05-18	0.956813	92	0.31204
278802	pelvis_wyf_8#	Pelvis	2809	8a3	2016-05-17	1.01001	-1	-1
278802	pelvis_wyf_8#	Pelvis	2809	8a3	2016-05-18	1.01005	99	0.0529596
278802	pelvis_wyf_8#	Pelvis	2809	8a3	2016-05-23	1.01117	100	0.0633026
278802	pelvis_wyf_8#	Pelvis	2809	8a3	2016-05-24	1.00218	99	0.0860256
278802	pelvis_wyf_8#	Pelvis	2809	8a3	2016-05-19	0.997003	100	0.105919
278802	pelvis_wyf_8#	Pelvis	2809	8a4	2016-05-17	1.00357	-1	-1
278802	pelvis_wyf_8#	Pelvis	2809	8a4	2016-05-24	1.01027	99	0.0374836
278802	pelvis_wyf_8#	Pelvis	2809	8a4	2016-05-23	1.01023	100	0.0949846
278802	pelvis_wyf_8#	Pelvis	2809	8a4	2016-05-18	1.01782	100	0.100251
278802	pelvis_wyf_8#	Pelvis	2809	8a4	2016-05-19	0.955829	100	0.12371
278802	pelvis_wyf_8#	Pelvis	2809	8a5	2016-05-17	1.01916	-1	-1
278802	pelvis_wyf_8#	Pelvis	2809	8a5	2016-05-23	1.01052	99	0.056789
278802	pelvis_wyf_8#	Pelvis	2809	8a5	2016-05-18	0.988614	99	0.071144
278802	pelvis_wyf_8#	Pelvis	2809	8a5	2016-05-19	0.98865	99	0.142863
278802	pelvis_wyf_8#	Pelvis	2809	8a5	2016-05-24	1.02632	95	0.337097
278802	pelvis_wyf_8#	Pelvis	2809	8a6	2016-05-17	1.00012	-1	-1
278802	pelvis_wyf_8#	Pelvis	2809	8a6	2016-05-19	0.976271	99	0.0542759
278802	pelvis_wyf_8#	Pelvis	2809	8a6	2016-05-23	0.998504	100	0.0672759
278802	pelvis_wyf_8#	Pelvis	2809	8a6	2016-05-18	0.999001	100	0.0703193
278802	pelvis_wyf_8#	Pelvis	2809	8a6	2016-05-24	0.75344	84	0.936509
278802	pelvis_wyf_8#	Pelvis	2809	8a7	2016-05-17	1.0019	-1	-1
278802	pelvis_wyf_8#	Pelvis	2809	8a7	2016-05-18	0.989773	98	0.0267091
278802	pelvis_wyf_8#	Pelvis	2809	8a7	2016-05-23	1.00115	99	0.0395618
278802	pelvis_wyf_8#	Pelvis	2809	8a7	2016-05-24	1.00376	98	0.0747185
278802	pelvis_wyf_8#	Pelvis	2809	8a7	2016-05-19	0.996421	99	0.125703
278932	Plan1.0	Breast	2809	A1	2016-11-03	1.01726	-1	-1
278932	Plan1.0	Breast	2809	A1	2016-11-04	1.02797	99	0.0201741
278932	Plan1.0	Breast	2809	A1	2016-11-08	1.02434	99	0.0314715
278932	Plan1.0	Breast	2809	A1	2016-11-09	1.00164	98	0.236977
278932	Plan1.0	Breast	2809	A1	2016-11-14	1.00295	98	0.335205
279426	Plan1	Breast	2809	1	2016-12-08	1.00711	-1	-1
279426	Plan1	Breast	2809	1	2016-12-30	1.01738	99	0.0392072
279426	Plan1	Breast	2809	1	2016-12-28	0.962214	99	0.199322
279426	Plan1	Breast	2809	1	2016-12-21	0.984129	99	0.232403
279803	8plan1	Breast	2809	a1	2016-12-01	1.00007	-1	-1
279803	8plan1	Breast	2809	a1	2016-11-29	1.00009	97	0.0746847
279803	8plan1	Breast	2809	a1	2016-12-13	1	98	0.0815039
279803	8plan1	Breast	2809	a1	2016-12-05	0.999943	97	0.106725
279803	8plan1	Breast	2809	a1	2016-12-06	1.00018	89	0.158366
279803	8plan1	Breast	2809	a1	2016-12-07	0.999928	94	0.195119
279803	8plan1	Breast	2809	a1	2016-12-09	1.00011	95	0.212961
279840	Plan_1.0	Breast	2809	1	2017-02-15	0.996783	-1	-1
279840	Plan_1.0	Breast	2809	1	2017-02-16	0.998666	99	0.0402724
279840	Plan_1.0	Breast	2809	1	2017-02-22	0.997446	99	0.0402888
279840	Plan_1.0	Breast	2809	1	2017-03-01	0.972156	99	0.0425089
279840	Plan_1.0	Breast	2809	1	2017-02-24	0.949638	99	0.0560299
279840	Plan_1.0	Breast	2809	1	2017-02-20	1.00122	98	0.0775924
279840	Plan_1.0	Breast	2809	1	2017-02-21	0.973974	98	0.0862379
279840	Plan_1.0	Breast	2809	1	2017-02-13	0.966608	100	0.156307
279840	Plan_1.0	Breast	2809	a1_2	2017-02-13	1.00095	-1	-1
279840	Plan_1.0	Breast	2809	a1_2	2017-02-15	0.991995	99	0.0245776
279840	Plan_1.0	Breast	2809	a1_2	2017-02-20	0.999491	99	0.0317927
279840	Plan_1.0	Breast	2809	a1_2	2017-03-01	1.00134	99	0.0468751
279840	Plan_1.0	Breast	2809	a1_2	2017-02-24	0.996225	99	0.0596894
279840	Plan_1.0	Breast	2809	a1_2	2017-02-16	0.984472	99	0.067806
279840	Plan_1.0	Breast	2809	a1_2	2017-02-21	0.995105	97	0.105693
279840	Plan_1.0	Breast	2809	a1_2	2017-02-22	0.987545	97	0.108873
280732	Plan1	Breast	2685	A1	2016-11-15	0.977945	-1	-1
280732	Plan1	Breast	2685	A1	2016-11-28	0.990055	99	0.0184042
280732	Plan1	Breast	2685	A1	2016-11-21	0.996839	99	0.032459
280732	Plan1	Breast	2685	A1	2016-11-17	0.998378	99	0.0420914
280732	Plan1	Breast	2685	A1	2016-11-22	0.986198	99	0.201332
280732	Plan1	Breast	2685	A1	2016-11-18	1.00006	88	0.355083
281705	PLAN1	Pelvis	2809	A1	2016-10-20	0.999816	-1	-1
281705	PLAN1	Pelvis	2809	A1	2016-10-21	0.99998	99	0.0158732
281705	PLAN1	Pelvis	2809	A1	2016-10-25	0.99999	98	0.104808
281705	PLAN1	Pelvis	2809	A1	2016-11-09	1.00001	97	0.116896
281705	PLAN1	Pelvis	2809	A1	2016-11-02	1.0001	97	0.122758
281705	PLAN1	Pelvis	2809	A1	2016-11-04	0.999884	97	0.126874
281705	PLAN1	Pelvis	2809	A1	2016-11-14	1.00002	95	0.168334
281705	PLAN1	Pelvis	2809	A1	2016-11-10	0.999921	86	0.336528
281705	PLAN1	Pelvis	2809	A1	2016-11-08	1.0001	84	0.416226
281712	Plan_0.0	Breast	2809	8a1	2016-02-13	1.00135	-1	-1
281712	Plan_0.0	Breast	2809	8a1	2017-02-14	1.0009	89	0.482099
281712	Plan_0.0	Breast	2809	8a1	2017-02-15	1.00013	89	0.501151
281712	Plan_0.0	Breast	2809	8a1	2016-02-20	1.00201	89	0.533862
281712	Plan_0.0	Breast	2809	8a1	2017-02-17	1.00039	81	0.68469
281712	Plan_0.0	Breast	2809	8a1	2017-02-16	0.998665	74	0.761883
281712	Plan_0.0	Breast	2809	8a2	2016-02-13	1.00378	-1	-1
281712	Plan_0.0	Breast	2809	8a2	2017-02-14	0.996557	94	0.16043
281712	Plan_0.0	Breast	2809	8a2	2017-02-15	1.00932	96	0.198071
281712	Plan_0.0	Breast	2809	8a2	2017-02-16	1.00196	92	0.138186
281712	Plan_0.0	Breast	2809	8a2	2017-02-17	1.00431	89	0.535707
281712	Plan_0.0	Breast	2809	8a3	2017-02-13	1.00701	-1	-1
281712	Plan_0.0	Breast	2809	8a3	2017-02-16	1.05617	100	0.10678
281712	Plan_0.0	Breast	2809	8a3	2017-02-15	1.04999	99	0.130354
281712	Plan_0.0	Breast	2809	8a3	2016-02-20	1.04905	98	0.133669
281712	Plan_0.0	Breast	2809	8a3	2017-02-14	1.05659	100	0.154339
281712	Plan_0.0	Breast	2809	8a3	2017-02-17	1.02701	95	0.21139
281712	Plan_0.0	Breast	2809	8a4	2016-02-13	1.01815	-1	-1
281712	Plan_0.0	Breast	2809	8a4	2017-02-15	1.03679	100	0.224643
281712	Plan_0.0	Breast	2809	8a4	2017-02-14	1.04419	97	0.317846
281712	Plan_0.0	Breast	2809	8a4	2017-02-16	1.05454	89	0.577289
281712	Plan_0.0	Breast	2809	8a4	2017-02-17	1.0378	85	0.681085
281712	Plan_0.0	Breast	2809	8a4	2016-02-20	1.05332	76	0.728582
281712	Plan_0.0	Breast	2809	8a5	2016-02-13	1.00062	-1	-1
281712	Plan_0.0	Breast	2809	8a5	2016-02-20	1.01483	99	0.193306
281712	Plan_0.0	Breast	2809	8a5	2017-02-16	1.0003	99	0.195704
281712	Plan_0.0	Breast	2809	8a5	2017-02-17	0.998828	99	0.221532
281712	Plan_0.0	Breast	2809	8a5	2017-02-14	0.973239	99	0.238492
281712	Plan_0.0	Breast	2809	8a5	2017-02-15	0.994404	99	0.287996
281712	Plan_0.0	Breast	2809	8a6	2016-02-13	0.999847	-1	-1
281712	Plan_0.0	Breast	2809	8a6	2017-02-16	0.998097	94	0.147729
281712	Plan_0.0	Breast	2809	8a6	2017-02-14	0.999347	89	0.449842
281712	Plan_0.0	Breast	2809	8a6	2017-02-15	1.00214	89	0.5324
281712	Plan_0.0	Breast	2809	8a6	2017-02-17	1.00304	88	0.654594
281712	Plan_0.0	Breast	2809	8a6	2016-02-20	1.00689	88	0.619035
281862	Plan_0.0	Breast	2809	8a1	2017-02-14	1.00028	-1	-1
281862	Plan_0.0	Breast	2809	8a1	2017-02-24	0.980116	99	0.0405675
281862	Plan_0.0	Breast	2809	8a1	2017-02-23	1.00012	99	0.0434763
281862	Plan_0.0	Breast	2809	8a1	2017-02-17	1.00034	99	0.044648
281862	Plan_0.0	Breast	2809	8a1	2017-02-21	0.999913	89	0.421062
281862	Plan_0.0	Breast	2809	8a1	2017-02-20	1.00002	88	0.447813
281862	Plan_0.0	Breast	2809	8a2	2017-02-17	1.00002	-1	-1
281862	Plan_0.0	Breast	2809	8a2	2017-02-20	0.999871	98	0.0752502
281862	Plan_0.0	Breast	2809	8a2	2017-02-24	0.999918	97	0.0766756
281862	Plan_0.0	Breast	2809	8a2	2017-02-23	0.999972	96	0.106757
281862	Plan_0.0	Breast	2809	8a2	2017-02-21	1.00031	97	0.107207
281862	Plan_0.0	Breast	2809	8a3	2017-02-17	0.999863	-1	-1
281862	Plan_0.0	Breast	2809	8a3	2017-02-21	1.00022	99	0.0571511
281862	Plan_0.0	Breast	2809	8a3	2017-02-20	0.999767	98	0.0857424
281862	Plan_0.0	Breast	2809	8a3	2017-02-24	0.999969	96	0.11351
281862	Plan_0.0	Breast	2809	8a3	2017-02-23	1.00024	96	0.12236
281862	Plan_0.0	Breast	2809	8a4	2017-02-17	0.997979	-1	-1
281862	Plan_0.0	Breast	2809	8a4	2017-02-23	0.977429	99	0.0178189
281862	Plan_0.0	Breast	2809	8a4	2017-02-21	0.982992	98	0.0425345
281862	Plan_0.0	Breast	2809	8a4	2017-02-20	0.999838	98	0.0585578
281862	Plan_0.0	Breast	2809	8a4	2017-02-24	1.00052	97	0.0840806
281862	Plan_0.0	Breast	2809	8a5	2017-02-17	0.999975	-1	-1
281862	Plan_0.0	Breast	2809	8a5	2017-02-20	1.00113	99	0.0222619
281862	Plan_0.0	Breast	2809	8a5	2017-02-23	1.00097	100	0.0273477
281862	Plan_0.0	Breast	2809	8a5	2017-02-24	0.980946	100	0.0403981
281862	Plan_0.0	Breast	2809	8a5	2017-02-21	0.999998	99	0.0448918
281862	Plan_0.0	Breast	2809	8a6	2017-02-17	1.00767	-1	-1
281862	Plan_0.0	Breast	2809	8a6	2017-02-21	1.01514	99	0.0606842
281862	Plan_0.0	Breast	2809	8a6	2017-02-24	1.02143	98	0.0726818
281862	Plan_0.0	Breast	2809	8a6	2017-02-23	1.03803	98	0.0913131
281862	Plan_0.0	Breast	2809	8a6	2017-02-20	1.08509	98	0.105152
282065	ucc	Abdomen	2685	b1	2016-08-16	0.993007	-1	-1
282065	ucc	Abdomen	2685	b1	2016-08-24	0.964159	98	0.0347998
282065	ucc	Abdomen	2685	b1	2016-08-19	0.995028	99	0.072719
282065	ucc	Abdomen	2685	b1	2016-08-23	0.963295	100	0.123786
282065	ucc	Abdomen	2685	b1	2016-08-17	0.98397	99	0.130767
282065	ucc	Abdomen	2685	b1	2016-08-22	0.997777	98	0.138046
282065	ucc	Abdomen	2685	b1	2016-08-18	1.00026	99	0.283648
282208	Plan2	Breast	2685	b1	2016-08-02	1.00762	-1	-1
282208	Plan2	Breast	2685	b1	2016-08-03	1.00775	98	0.00763772
282208	Plan2	Breast	2685	b1	2016-08-10	1.00802	97	0.00821185
282208	Plan2	Breast	2685	b1	2016-08-16	1.00885	97	0.0381717
282208	Plan2	Breast	2685	b1	2016-08-15	1.00797	97	0.17715
282208	Plan2	Breast	2685	b1	2016-08-12	0.945339	89	0.503512
282208	Plan2	Breast	2685	b1	2016-08-11	0.938795	88	0.793821
282637	Plan_0.0	Breast	2809	7a1	2017-02-13	1.00003	-1	-1
282637	Plan_0.0	Breast	2809	7a1	2017-02-14	0.999987	96	0.217042
282637	Plan_0.0	Breast	2809	7a1	2017-02-21	1.00002	89	0.657789
282637	Plan_0.0	Breast	2809	7a1	2017-02-17	0.999703	88	0.704183
282637	Plan_0.0	Breast	2809	7a1	2017-02-16	0.999974	85	0.798347
282637	Plan_0.0	Breast	2809	7a2	2017-02-13	0.999806	-1	-1
282637	Plan_0.0	Breast	2809	7a2	2017-02-14	1.00031	89	0.420212
282637	Plan_0.0	Breast	2809	7a2	2017-02-21	1.00008	88	0.446094
282637	Plan_0.0	Breast	2809	7a2	2017-02-17	1.00003	87	0.475051
282637	Plan_0.0	Breast	2809	7a2	2017-02-16	1.00011	78	0.565605
282637	Plan_0.0	Breast	2809	7a3	2017-02-13	1.12357	-1	-1
282637	Plan_0.0	Breast	2809	7a3	2017-02-14	1.02107	99	0.238974
282637	Plan_0.0	Breast	2809	7a3	2017-02-16	1.00084	99	0.242072
282637	Plan_0.0	Breast	2809	7a3	2017-02-17	1.00254	99	0.342603
282637	Plan_0.0	Breast	2809	7a4	2017-02-13	0.999764	-1	-1
282637	Plan_0.0	Breast	2809	7a4	2017-02-17	0.999605	99	0.0329285
282637	Plan_0.0	Breast	2809	7a4	2017-02-21	1.00099	98	0.0793261
282637	Plan_0.0	Breast	2809	7a4	2017-02-14	0.999848	98	0.26305
282637	Plan_0.0	Breast	2809	7a4	2017-02-16	1.00001	86	0.655439
282637	Plan_0.0	Breast	2809	7a5	2017-02-13	1.00006	-1	-1
282637	Plan_0.0	Breast	2809	7a5	2017-02-14	0.999956	95	0.133659
282637	Plan_0.0	Breast	2809	7a5	2017-02-16	0.999787	94	0.138053
282637	Plan_0.0	Breast	2809	7a5	2017-02-17	1.00035	90	0.482683
282637	Plan_0.0	Breast	2809	7a5	2017-02-21	1.00015	78	0.665011
282637	Plan_0.0	Breast	2809	7a6	2017-02-13	0.993993	-1	-1
282637	Plan_0.0	Breast	2809	7a6	2017-02-14	0.456914	97	0.123575
282637	Plan_0.0	Breast	2809	7a6	2017-02-16	0.965129	94	0.1562
282637	Plan_0.0	Breast	2809	7a6	2017-02-17	0.960303	88	0.556788
282637	Plan_0.0	Breast	2809	7a6	2017-02-21	0.945958	89	0.80898
282731	Plan_0.0	Pelvis	2685	A1	2016-08-17	0.99999	-1	-1
282731	Plan_0.0	Pelvis	2685	A1	2016-08-19	1.00012	100	0.00618128
282731	Plan_0.0	Pelvis	2685	A1	2016-08-24	0.999942	100	0.0067119
282731	Plan_0.0	Pelvis	2685	A1	2016-08-18	1.00244	100	0.00723818
282731	Plan_0.0	Pelvis	2685	A1	2016-08-23	0.999997	99	0.0134815
282731	Plan_0.0	Pelvis	2685	A1	2016-09-12	0.96305	99	0.0543275
282731	Plan_0.0	Pelvis	2685	A1	2016-09-13	0.959521	99	0.0589876
282731	Plan_0.0	Pelvis	2685	A1	2016-09-01	0.983858	99	0.0627122
282731	Plan_0.0	Pelvis	2685	A1	2016-09-08	0.912827	98	0.0718383
282731	Plan_0.0	Pelvis	2685	A1	2016-09-07	0.986392	98	0.0878829
282731	Plan_0.0	Pelvis	2685	A1	2016-08-29	1.00011	99	0.095261
282731	Plan_0.0	Pelvis	2685	A1	2016-08-26	0.995282	99	0.122938
282731	Plan_0.0	Pelvis	2685	A1	2016-09-06	0.930784	98	0.251958
282731	Plan_0.0	Pelvis	2685	A1	2016-09-02	0.966615	78	0.500306
282731	Plan_0.0	Pelvis	2685	A1	2016-08-31	0.999876	51	1.30436
282731	Plan_0.0	Pelvis	2685	A1_2	2016-08-17	0.999985	-1	-1
282731	Plan_0.0	Pelvis	2685	A1_2	2016-08-18	0.99973	100	0.014913
282731	Plan_0.0	Pelvis	2685	A1_2	2016-08-19	0.999913	100	0.020566
282731	Plan_0.0	Pelvis	2685	A1_2	2016-08-24	0.99939	100	0.0301396
282731	Plan_0.0	Pelvis	2685	A1_2	2016-09-13	0.970492	100	0.035445
282731	Plan_0.0	Pelvis	2685	A1_2	2016-09-12	0.99999	99	0.0372021
282731	Plan_0.0	Pelvis	2685	A1_2	2016-09-08	0.999951	99	0.0478457
282731	Plan_0.0	Pelvis	2685	A1_2	2016-09-07	0.999947	99	0.0581251
282731	Plan_0.0	Pelvis	2685	A1_2	2016-09-02	1.00251	99	0.0617173
282731	Plan_0.0	Pelvis	2685	A1_2	2016-08-26	0.999851	100	0.063535
282731	Plan_0.0	Pelvis	2685	A1_2	2016-08-22	0.999838	100	0.064319
282731	Plan_0.0	Pelvis	2685	A1_2	2016-08-25	1.00001	100	0.0733957
282731	Plan_0.0	Pelvis	2685	A1_2	2016-08-23	1.00003	99	0.0748936
282731	Plan_0.0	Pelvis	2685	A1_2	2016-09-01	1.01244	99	0.0820109
282731	Plan_0.0	Pelvis	2685	A1_2	2016-08-31	1.00015	99	0.103011
282731	Plan_0.0	Pelvis	2685	A1_2	2016-08-29	1.00014	99	0.141663
284703	Plan1	Pelvis	2809	A1	2016-09-21	0.999993	-1	-1
284703	Plan1	Pelvis	2809	A1	2016-09-26	0.999976	100	0.0054626
284703	Plan1	Pelvis	2809	A1	2016-09-28	1.00001	100	0.00781172
284703	Plan1	Pelvis	2809	A1	2016-09-27	1.00011	100	0.00822059
284703	Plan1	Pelvis	2809	A1	2016-09-22	0.999606	99	0.0344952
234477_268341	yyx-7#arc	Abdomen	2685	W1	2016-03-24	0.99165	-1	-1
234477_268341	yyx-7#arc	Abdomen	2685	W1	2016-03-30	0.999994	99	0.0318919
234477_268341	yyx-7#arc	Abdomen	2685	W1	2016-04-06	1.00265	98	0.0325709
234477_268341	yyx-7#arc	Abdomen	2685	W1	2016-03-28	1.00278	99	0.0378357
234477_268341	yyx-7#arc	Abdomen	2685	W1	2016-04-07	1.01164	98	0.0385875
234477_268341	yyx-7#arc	Abdomen	2685	W1	2016-03-31	0.999496	98	0.0400886
234477_268341	yyx-7#arc	Abdomen	2685	W1	2016-04-04	1.00008	98	0.0491142
234477_268341	yyx-7#arc	Abdomen	2685	W2	2016-03-23	1.00003	-1	-1
234477_268341	yyx-7#arc	Abdomen	2685	W2	2016-03-28	1.02245	100	0.0184517
234477_268341	yyx-7#arc	Abdomen	2685	W2	2016-03-31	1.00041	99	0.0226356
234477_268341	yyx-7#arc	Abdomen	2685	W2	2016-03-30	0.999876	99	0.0259227
234477_268341	yyx-7#arc	Abdomen	2685	W2	2016-03-25	1.0001	99	0.0322737
234477_268341	yyx-7#arc	Abdomen	2685	W2	2016-03-24	0.99996	99	0.034186
234477_268341	yyx-7#arc	Abdomen	2685	W2	2016-04-04	0.999862	99	0.0376119
234477_268341	yyx-7#arc	Abdomen	2685	W2	2016-04-07	1	99	0.0767408
234808_272413	cjf-8 #	Abdomen	2809	a1	2016-03-03	0.997302	-1	-1
234808_272413	cjf-8 #	Abdomen	2809	a1	2016-03-09	1.00013	98	0.0785663
234808_272413	cjf-8 #	Abdomen	2809	a1	2016-03-04	0.999442	99	0.148777
234808_272413	cjf-8 #	Abdomen	2809	a1	2016-03-07	0.998864	96	0.26902
234808_272413	cjf-8 #	Abdomen	2809	a1	2016-03-08	0.99888	95	0.337808
234808_272413	cjf-8 #	Abdomen	2809	a2	2016-03-03	1.00069	-1	-1
234808_272413	cjf-8 #	Abdomen	2809	a2	2016-03-04	0.999657	98	0.146738
234808_272413	cjf-8 #	Abdomen	2809	a2	2016-03-07	1.00377	99	0.184259
234808_272413	cjf-8 #	Abdomen	2809	a2	2016-03-08	0.993542	99	0.206491
234808_272413	cjf-8 #	Abdomen	2809	a2	2016-03-09	1.00356	89	0.582593
234808_272413	cjf-8 #	Abdomen	2809	a3	2016-03-03	0.997937	-1	-1
234808_272413	cjf-8 #	Abdomen	2809	a3	2016-03-07	1.02387	96	0.0590422
234808_272413	cjf-8 #	Abdomen	2809	a3	2016-03-08	1.00886	99	0.0911387
234808_272413	cjf-8 #	Abdomen	2809	a3	2016-03-04	1.00326	97	0.131386
234808_272413	cjf-8 #	Abdomen	2809	a3	2016-03-09	1.0036	99	0.164798
234808_272413	cjf-8 #	Abdomen	2809	a4	2016-03-03	1.00288	-1	-1
234808_272413	cjf-8 #	Abdomen	2809	a4	2016-03-08	0.995833	98	0.0384005
234808_272413	cjf-8 #	Abdomen	2809	a4	2016-03-09	0.995849	99	0.128543
234808_272413	cjf-8 #	Abdomen	2809	a4	2016-03-04	1.00228	99	0.231905
234808_272413	cjf-8 #	Abdomen	2809	a4	2016-03-07	0.99641	86	0.444435
234808_272413	cjf-8 #	Abdomen	2809	a5	2016-03-03	0.9971	-1	-1
234808_272413	cjf-8 #	Abdomen	2809	a5	2016-03-08	0.999949	99	0.0145922
234808_272413	cjf-8 #	Abdomen	2809	a5	2016-03-07	1.0052	99	0.0168854
234808_272413	cjf-8 #	Abdomen	2809	a5	2016-03-09	0.999233	98	0.0347642
234808_272413	cjf-8 #	Abdomen	2809	a5	2016-03-04	1.00269	91	0.888124
234808_272413	cjf-8 #	Abdomen	2809	a6	2016-03-03	0.998635	-1	-1
234808_272413	cjf-8 #	Abdomen	2809	a6	2016-03-08	0.97655	99	0.0431391
234808_272413	cjf-8 #	Abdomen	2809	a6	2016-03-09	0.976618	99	0.144405
234808_272413	cjf-8 #	Abdomen	2809	a6	2016-03-04	1.03126	95	0.165464
234808_272413	cjf-8 #	Abdomen	2809	a6	2016-03-07	1.06631	89	0.449919
234808_272413	cjf-8 #	Abdomen	2809	a7	2016-03-03	0.999044	-1	-1
234808_272413	cjf-8 #	Abdomen	2809	a7	2016-03-07	1.00782	99	0.018969
234808_272413	cjf-8 #	Abdomen	2809	a7	2016-03-09	1.02121	99	0.063269
234808_272413	cjf-8 #	Abdomen	2809	a7	2016-03-04	1.0084	99	0.0989984
234808_272413	cjf-8 #	Abdomen	2809	a7	2016-03-08	1.00993	87	0.407355
235315_266489	Plan2	Abdomen	2809	1	2016-03-03	1.00538	-1	-1
235315_266489	Plan2	Abdomen	2809	1	2016-03-11	0.995323	99	0.027618
235315_266489	Plan2	Abdomen	2809	1	2016-03-10	0.982776	99	0.0347666
235315_266489	Plan2	Abdomen	2809	1	2016-03-04	1.00552	96	0.113777
235315_266489	Plan2	Abdomen	2809	1	2016-03-07	0.977381	96	0.144873
235315_266489	Plan2	Abdomen	2809	2	2016-03-03	0.978745	-1	-1
235315_266489	Plan2	Abdomen	2809	2	2016-03-04	0.984148	96	0.0488061
235315_266489	Plan2	Abdomen	2809	2	2016-03-07	0.996712	96	0.0585673
235315_266489	Plan2	Abdomen	2809	2	2016-03-11	0.968958	99	0.186548
235315_266489	Plan2	Abdomen	2809	2	2016-03-10	0.996857	99	0.223066
235315_266489	Plan2	Abdomen	2809	3	2016-03-03	0.997368	-1	-1
235315_266489	Plan2	Abdomen	2809	3	2016-03-11	0.996959	99	0.0926437
235315_266489	Plan2	Abdomen	2809	3	2016-03-04	0.996604	98	0.226314
235315_266489	Plan2	Abdomen	2809	3	2016-03-10	0.976672	96	0.232855
235315_266489	Plan2	Abdomen	2809	3	2016-03-07	0.996349	99	0.278437
235315_266489	Plan2	Abdomen	2809	4	2016-03-03	0.957138	-1	-1
235315_266489	Plan2	Abdomen	2809	4	2016-03-07	0.996812	98	0.142032
235315_266489	Plan2	Abdomen	2809	4	2016-03-11	1.00686	98	0.156235
235315_266489	Plan2	Abdomen	2809	4	2016-03-10	0.996957	99	0.230163
235315_266489	Plan2	Abdomen	2809	4	2016-03-04	0.97702	86	0.462072
235315_266489	Plan2	Abdomen	2809	5	2016-03-03	1.00674	-1	-1
235315_266489	Plan2	Abdomen	2809	5	2016-03-10	1.00349	99	0.118743
235315_266489	Plan2	Abdomen	2809	5	2016-03-11	0.975409	98	0.0704918
235315_266489	Plan2	Abdomen	2809	5	2016-03-07	0.986604	99	0.1243
235315_266489	Plan2	Abdomen	2809	5	2016-03-04	1.01698	99	0.180984
235315_266489	Plan2	Abdomen	2809	6	2016-03-03	1.00401	-1	-1
235315_266489	Plan2	Abdomen	2809	6	2016-03-07	1.00298	99	0.0517673
235315_266489	Plan2	Abdomen	2809	6	2016-03-04	1.00324	98	0.109539
235315_266489	Plan2	Abdomen	2809	6	2016-03-11	1.0078	96	0.141283
235315_266489	Plan2	Abdomen	2809	6	2016-03-10	0.983175	99	0.177887
235315_266489	Plan2	Abdomen	2809	7	2016-03-03	0.963511	-1	-1
235315_266489	Plan2	Abdomen	2809	7	2016-03-11	1.05202	99	0.1693
235315_266489	Plan2	Abdomen	2809	7	2016-03-07	1.00345	99	0.176354
235315_266489	Plan2	Abdomen	2809	7	2016-03-10	1.00359	99	0.213162
235315_266489	Plan2	Abdomen	2809	7	2016-03-04	0.983525	99	0.222044
236232_274813	8# plan1-2	Abdomen	2809	A1	2016-03-28	0.999991	-1	-1
236232_274813	8# plan1-2	Abdomen	2809	A1	2016-03-29	1.00001	98	0.0327242
236232_274813	8# plan1-2	Abdomen	2809	A1	2016-04-04	1.00132	99	0.0341968
236232_274813	8# plan1-2	Abdomen	2809	A1	2016-03-31	0.99922	99	0.0465851
236232_274813	8# plan1-2	Abdomen	2809	A1	2016-04-05	0.993555	98	0.0486815
236232_274813	8# plan1-2	Abdomen	2809	A2	2016-03-28	0.999973	-1	-1
236232_274813	8# plan1-2	Abdomen	2809	A2	2016-04-04	1.00201	98	0.0280119
236232_274813	8# plan1-2	Abdomen	2809	A2	2016-04-05	1.00411	100	0.0398769
236232_274813	8# plan1-2	Abdomen	2809	A2	2016-03-31	0.999906	92	0.209892
236232_274813	8# plan1-2	Abdomen	2809	A3	2016-03-28	0.999981	-1	-1
236232_274813	8# plan1-2	Abdomen	2809	A3	2016-03-31	0.999823	99	0.0524233
236232_274813	8# plan1-2	Abdomen	2809	A3	2016-03-29	0.999782	99	0.088393
236232_274813	8# plan1-2	Abdomen	2809	A3	2016-04-04	0.986907	100	0.104847
236232_274813	8# plan1-2	Abdomen	2809	A4	2016-03-28	1.04052	-1	-1
236232_274813	8# plan1-2	Abdomen	2809	A4	2016-03-31	1.0528	99	0.0804182
236232_274813	8# plan1-2	Abdomen	2809	A4	2016-03-29	1.03856	99	0.0851544
236232_274813	8# plan1-2	Abdomen	2809	A4	2016-04-04	1.03721	100	0.0992361
236232_274813	8# plan1-2	Abdomen	2809	A4	2016-04-05	0.94615	99	0.122457
236232_274813	8# plan1-2	Abdomen	2809	A5	2016-03-28	1	-1	-1
236232_274813	8# plan1-2	Abdomen	2809	A5	2016-03-29	1.00004	99	0.0371041
236232_274813	8# plan1-2	Abdomen	2809	A5	2016-04-04	0.978603	99	0.0704235
236232_274813	8# plan1-2	Abdomen	2809	A5	2016-03-31	0.999928	99	0.074508
236232_274813	8# plan1-2	Abdomen	2809	A5	2016-04-05	0.978638	98	0.141416
236232_274813	8# plan1-2	Abdomen	2809	A6	2016-03-28	1.00029	-1	-1
236232_274813	8# plan1-2	Abdomen	2809	A6	2016-03-31	0.999894	100	0.01479
236232_274813	8# plan1-2	Abdomen	2809	A6	2016-03-29	1.00009	99	0.0367218
236232_274813	8# plan1-2	Abdomen	2809	A6	2016-04-04	0.988885	100	0.0696072
236232_274813	8# plan1-2	Abdomen	2809	A6	2016-04-05	0.936689	94	0.439777
236232_274813	8# plan1-2	Abdomen	2809	A7	2016-03-28	0.988393	-1	-1
236232_274813	8# plan1-2	Abdomen	2809	A7	2016-04-04	0.969554	99	0.0264386
236232_274813	8# plan1-2	Abdomen	2809	A7	2016-03-31	1.02145	99	0.0656439
236232_274813	8# plan1-2	Abdomen	2809	A7	2016-04-05	1.05562	99	0.12443
236232_274813	8# plan1-2	Abdomen	2809	A7	2016-03-29	0.745811	86	0.430679
236253_268594	yqf-8#	Abdomen	2809	Z1	2016-03-21	0.988803	-1	-1
236253_268594	yqf-8#	Abdomen	2809	Z1	2016-03-25	0.985168	100	0.0123907
236253_268594	yqf-8#	Abdomen	2809	Z1	2016-03-22	0.997677	100	0.0128649
236253_268594	yqf-8#	Abdomen	2809	Z1	2016-03-23	0.964793	100	0.0186169
236253_268594	yqf-8#	Abdomen	2809	Z1	2016-03-29	1.00026	99	0.0282217
236253_268594	yqf-8#	Abdomen	2809	Z1	2016-03-24	0.966239	96	0.129918
236253_268594	yqf-8#	Abdomen	2809	Z2	2016-03-21	0.989237	-1	-1
236253_268594	yqf-8#	Abdomen	2809	Z2	2016-03-22	0.989899	100	0.0100588
236253_268594	yqf-8#	Abdomen	2809	Z2	2016-03-29	0.995314	99	0.0211249
236253_268594	yqf-8#	Abdomen	2809	Z2	2016-03-25	0.996905	99	0.0514306
236253_268594	yqf-8#	Abdomen	2809	Z2	2016-03-23	0.912597	92	0.230612
236785_241228	csj-8#arc	Head&Neck	2809	Z1	2016-03-01	1.00042	-1	-1
236785_241228	csj-8#arc	Head&Neck	2809	Z1	2016-03-11	1.00012	99	0.0154439
236785_241228	csj-8#arc	Head&Neck	2809	Z1	2016-03-03	0.998419	99	0.0469641
236785_241228	csj-8#arc	Head&Neck	2809	Z1	2016-03-07	1.00402	99	0.0490775
236785_241228	csj-8#arc	Head&Neck	2809	Z1	2016-03-10	0.998224	97	0.051286
236785_241228	csj-8#arc	Head&Neck	2809	Z1	2016-03-04	1.00072	98	0.160244
236785_241228	csj-8#arc	Head&Neck	2809	Z1	2016-03-08	1.00279	96	0.167455
236785_241228	csj-8#arc	Head&Neck	2809	Z2	2016-03-01	0.967167	-1	-1
236785_241228	csj-8#arc	Head&Neck	2809	Z2	2016-03-08	0.968426	97	0.0105018
236785_241228	csj-8#arc	Head&Neck	2809	Z2	2016-03-07	0.965759	98	0.0348745
236785_241228	csj-8#arc	Head&Neck	2809	Z2	2016-03-11	0.966748	97	0.0411043
236785_241228	csj-8#arc	Head&Neck	2809	Z2	2016-03-03	0.975697	98	0.0554576
236785_241228	csj-8#arc	Head&Neck	2809	Z2	2016-03-10	0.968686	97	0.0867383
236785_241228	csj-8#arc	Head&Neck	2809	Z2	2016-03-04	0.967695	99	0.189225
237099_272735	th-8#arc	Abdomen	2809	Z1	2016-03-16	1.0003	-1	-1
237099_272735	th-8#arc	Abdomen	2809	Z1	2016-03-23	0.995703	100	0.0280859
237099_272735	th-8#arc	Abdomen	2809	Z1	2016-03-28	0.980247	100	0.0331928
237099_272735	th-8#arc	Abdomen	2809	Z1	2016-03-17	1.0002	99	0.0382128
237099_272735	th-8#arc	Abdomen	2809	Z1	2016-03-25	0.999426	100	0.0691034
237099_272735	th-8#arc	Abdomen	2809	Z1	2016-03-15	0.993606	99	0.0780306
237099_272735	th-8#arc	Abdomen	2809	Z1	2016-03-30	0.99924	98	0.159547
237099_272735	th-8#arc	Abdomen	2809	Z1	2016-03-29	0.986446	94	0.239452
237099_272735	th-8#arc	Abdomen	2809	Z2	2016-03-15	1.00015	-1	-1
237099_272735	th-8#arc	Abdomen	2809	Z2	2016-03-17	0.994594	99	0.0179905
237099_272735	th-8#arc	Abdomen	2809	Z2	2016-03-23	0.973691	99	0.0268397
237099_272735	th-8#arc	Abdomen	2809	Z2	2016-03-16	1.00224	99	0.03284
237099_272735	th-8#arc	Abdomen	2809	Z2	2016-03-30	0.965076	99	0.0694402
237099_272735	th-8#arc	Abdomen	2809	Z2	2016-03-29	1.00029	99	0.0722047
237099_272735	th-8#arc	Abdomen	2809	Z2	2016-03-28	1.00332	98	0.088379
237099_272735	th-8#arc	Abdomen	2809	Z2	2016-03-25	1.00001	99	0.0943111
237471_275339	wyl-8#	Abdomen	2809	A1	2016-03-28	1.1197	-1	-1
237471_275339	wyl-8#	Abdomen	2809	A1	2016-04-01	1.09483	98	0.0850607
237471_275339	wyl-8#	Abdomen	2809	A1	2016-04-06	1.11331	98	0.0916354
237471_275339	wyl-8#	Abdomen	2809	A1	2016-03-31	1.14297	98	0.0927092
237471_275339	wyl-8#	Abdomen	2809	A1	2016-03-29	1.12617	98	0.119967
237471_275339	wyl-8#	Abdomen	2809	A2	2016-03-28	1.00017	-1	-1
237471_275339	wyl-8#	Abdomen	2809	A2	2016-04-01	0.999678	98	0.0904875
237471_275339	wyl-8#	Abdomen	2809	A2	2016-03-31	0.999867	88	0.441741
237471_275339	wyl-8#	Abdomen	2809	A2	2016-03-29	0.999807	78	0.567187
237471_275340	wyl-8#	Abdomen	2809	A2	2016-04-06	1.00357	88	0.476715
237471_275340	wyl-8#	Abdomen	2809	A3	2016-03-28	1.00042	-1	-1
237471_275341	wyl-8#	Abdomen	2809	A3	2016-03-31	1.00033	99	0.0957733
237471_275341	wyl-8#	Abdomen	2809	A3	2016-03-29	1.00321	89	0.415268
237471_275342	wyl-8#	Abdomen	2809	A3	2016-04-01	1.00855	99	0.077137
237471_275343	wyl-8#	Abdomen	2809	A3	2016-04-06	1.00845	99	0.0467784
237471_275344	wyl-8#	Abdomen	2809	A4	2016-03-28	1.02839	-1	-1
237471_275345	wyl-8#	Abdomen	2809	A4	2016-03-29	1.05047	98	0.206556
237471_275346	wyl-8#	Abdomen	2809	A4	2016-03-31	1.06678	98	0.168188
237471_275347	wyl-8#	Abdomen	2809	A4	2016-04-01	1.04193	99	0.0339786
237471_275348	wyl-8#	Abdomen	2809	A4	2016-04-06	1.02352	99	0.0999652
237471_275349	wyl-8#	Abdomen	2809	A5	2016-03-28	1.00936	-1	-1
237471_275350	wyl-8#	Abdomen	2809	A5	2016-03-29	1.03765	98	0.094877
237471_275351	wyl-8#	Abdomen	2809	A5	2016-03-31	1.0435	98	0.110039
237471_275352	wyl-8#	Abdomen	2809	A5	2016-04-01	1.00906	99	0.105274
237471_275353	wyl-8#	Abdomen	2809	A5	2016-04-06	1.01242	98	0.0832068
237471_275354	wyl-8#	Abdomen	2809	A6	2016-03-28	0.999875	-1	-1
237471_275355	wyl-8#	Abdomen	2809	A6	2016-03-29	1.00003	76	0.43478
237471_275356	wyl-8#	Abdomen	2809	A6	2016-03-31	1.00003	72	0.650477
237471_275357	wyl-8#	Abdomen	2809	A6	2016-04-01	0.998576	90	0.128719
237471_275358	wyl-8#	Abdomen	2809	A6	2016-04-06	0.998731	92	0.152212
237471_275359	wyl-8#	Abdomen	2809	A7	2016-03-28	0.999912	-1	-1
237471_275360	wyl-8#	Abdomen	2809	A7	2016-03-31	0.995292	86	0.613817
237471_275361	wyl-8#	Abdomen	2809	A7	2016-04-01	0.975386	93	0.422054
237471_275362	wyl-8#	Abdomen	2809	A7	2016-04-06	1.00014	98	0.0704466
237504_268753	8#plan1	Thorax	2809	a1	2016-03-15	1.00013	-1	-1
237504_268753	8#plan1	Thorax	2809	a1	2016-03-31	1.00504	97	0.13627
237504_268753	8#plan1	Thorax	2809	a1	2016-03-18	0.999956	97	0.172585
237504_268753	8#plan1	Thorax	2809	a1	2016-03-21	1.00033	90	0.331467
237504_268753	8#plan1	Thorax	2809	a1	2016-03-29	0.999971	90	0.335015
237504_268753	8#plan1	Thorax	2809	a1	2016-03-25	1.00009	88	0.352166
237504_268753	8#plan1	Thorax	2809	a1	2016-03-16	0.971536	90	0.357592
237504_268753	8#plan1	Thorax	2809	a1	2016-03-22	0.999905	91	0.365826
237504_268753	8#plan1	Thorax	2809	a1	2016-03-23	0.999927	87	0.40022
237504_268753	8#plan1	Thorax	2809	a1	2016-03-30	0.99992	86	0.422125
237504_268753	8#plan1	Thorax	2809	a1	2016-03-24	1.00002	85	0.429944
237504_268753	8#plan1	Thorax	2809	a2	2016-03-18	0.956963	-1	-1
237504_268753	8#plan1	Thorax	2809	a2	2016-03-29	0.999063	99	0.0123049
237504_268753	8#plan1	Thorax	2809	a2	2016-03-21	0.998199	100	0.0170785
237504_268753	8#plan1	Thorax	2809	a2	2016-03-22	1.00067	99	0.0174305
237504_268753	8#plan1	Thorax	2809	a2	2016-03-23	0.999982	99	0.0297152
237504_268753	8#plan1	Thorax	2809	a2	2016-03-30	0.999971	99	0.0306299
237504_268753	8#plan1	Thorax	2809	a2	2016-03-25	0.99614	99	0.0308644
237504_268753	8#plan1	Thorax	2809	a2	2016-03-24	1.00019	97	0.089812
237504_268753	8#plan1	Thorax	2809	a2	2016-03-31	0.95322	95	0.190393
238166_237076	PLAN1	Thorax	2809	A1	2016-03-17	0.999925	-1	-1
238166_237076	PLAN1	Thorax	2809	A1	2016-03-21	1.02753	100	0.0234009
238166_237076	PLAN1	Thorax	2809	A1	2016-03-18	0.999823	99	0.0263271
238166_237076	PLAN1	Thorax	2809	A1	2016-03-29	1.01069	96	0.129593
238166_237076	PLAN1	Thorax	2809	A1	2016-03-30	1.01068	96	0.143198
238166_237076	PLAN1	Thorax	2809	A1	2016-03-31	1.00016	92	0.248075
238171_269396	8# plan1	Breast	2809	A2	2016-03-23	0.994974	-1	-1
238171_269396	8# plan1	Breast	2809	A2	2016-03-29	0.993391	99	0.018712
238171_269396	8# plan1	Breast	2809	A2	2016-04-01	0.996696	99	0.0203845
238171_269396	8# plan1	Breast	2809	A2	2016-03-31	0.992179	99	0.0206112
238171_269396	8# plan1	Breast	2809	A2	2016-03-30	0.985413	99	0.0678741
238171_269396	8# plan1	Breast	2809	A2	2016-03-28	1.00048	98	0.0911664
238171_269396	8# plan1	Breast	2809	A2	2016-03-24	0.999631	96	0.156089
238502_275402	8# plan1	Thorax	2809	A1	2016-04-01	1.00017	-1	-1
238502_275402	8# plan1	Thorax	2809	A1	2016-04-04	0.999892	100	0.00826035
238502_275402	8# plan1	Thorax	2809	A1	2016-04-05	0.999979	100	0.0118191
238502_275402	8# plan1	Thorax	2809	A1	2016-04-07	0.979556	99	0.0134561
238502_275402	8# plan1	Thorax	2809	A1	2016-04-06	0.999956	99	0.0327009
238502_275402	8# plan1	Thorax	2809	A2	2016-04-01	1.00028	-1	-1
238502_275402	8# plan1	Thorax	2809	A2	2016-04-04	1.00328	100	0.0138897
238502_275402	8# plan1	Thorax	2809	A2	2016-04-05	1.00028	99	0.0141732
238502_275402	8# plan1	Thorax	2809	A2	2016-04-06	1.00015	100	0.0237738
238502_275402	8# plan1	Thorax	2809	A2	2016-04-07	1.00215	100	0.024487
238516_272368	7# plan1	Breast	2685	A1	2016-03-29	1.00009	-1	-1
238516_272368	7# plan1	Breast	2685	A1	2016-04-11	0.945689	100	0.0177946
238516_272368	7# plan1	Breast	2685	A1	2016-04-12	0.974919	98	0.067349
238516_272368	7# plan1	Breast	2685	A1	2016-04-06	0.999918	97	0.0925442
238516_272368	7# plan1	Breast	2685	A1	2016-03-31	1.00048	97	0.105779
238516_272368	7# plan1	Breast	2685	A1	2016-04-05	1.00008	97	0.11104
238516_272368	7# plan1	Breast	2685	A1	2016-04-08	0.99761	96	0.170025
238516_272368	7# plan1	Breast	2685	A1	2016-04-14	0.999852	95	0.191641
238516_272368	7# plan1	Breast	2685	A1	2016-04-19	0.999433	97	0.21338
238516_272368	7# plan1	Breast	2685	A1	2016-04-21	0.999797	95	0.214678
238516_272368	7# plan1	Breast	2685	A1	2016-04-18	1.00032	96	0.217522
238516_272368	7# plan1	Breast	2685	A1	2016-03-30	0.999715	91	0.28933
238516_272368	7# plan1	Breast	2685	A2	2016-03-30	0.991603	-1	-1
238516_272368	7# plan1	Breast	2685	A2	2016-04-08	0.944199	98	0.089649
238516_272368	7# plan1	Breast	2685	A2	2016-04-12	0.955531	95	0.111288
238516_272368	7# plan1	Breast	2685	A2	2016-04-20	0.926489	97	0.111748
238516_272368	7# plan1	Breast	2685	A2	2016-04-19	0.94114	95	0.120928
238516_272368	7# plan1	Breast	2685	A2	2016-03-31	0.949697	97	0.136107
238516_272368	7# plan1	Breast	2685	A2	2016-04-06	0.94234	92	0.209335
238516_272368	7# plan1	Breast	2685	A2	2016-04-14	0.902767	98	0.396201
238516_272368	7# plan1	Breast	2685	A2	2016-04-21	0.956316	96	0.422312
238676_275880	mgx_7#	Pelvis	2685	7A1	2016-04-06	0.996123	-1	-1
238676_275880	mgx_7#	Pelvis	2685	7A1	2016-04-07	0.999953	99	0.0149707
238676_275880	mgx_7#	Pelvis	2685	7A1	2016-04-15	1.00031	99	0.0218631
238676_275880	mgx_7#	Pelvis	2685	7A1	2016-04-08	1.00179	100	0.0249431
238676_275880	mgx_7#	Pelvis	2685	7A1	2016-04-14	1.00024	99	0.0357488
238676_275880	mgx_7#	Pelvis	2685	7A1	2016-04-11	0.999233	99	0.0566046
238676_275880	mgx_7#	Pelvis	2685	7A2	2016-04-06	0.999545	-1	-1
238676_275880	mgx_7#	Pelvis	2685	7A2	2016-04-11	0.999896	95	0.167914
238676_275880	mgx_7#	Pelvis	2685	7A2	2016-04-15	1.00003	95	0.193554
238676_275880	mgx_7#	Pelvis	2685	7A2	2016-04-08	1.00028	96	0.206534
238676_275880	mgx_7#	Pelvis	2685	7A2	2016-04-07	0.999916	95	0.22927
238676_275880	mgx_7#	Pelvis	2685	7A2	2016-04-14	0.999682	93	0.333816
238676_275880	mgx_7#	Pelvis	2685	7A3	2016-04-06	1.0021	-1	-1
238676_275880	mgx_7#	Pelvis	2685	7A3	2016-04-07	0.999717	99	0.0252177
238676_275880	mgx_7#	Pelvis	2685	7A3	2016-04-14	1.00005	99	0.0267381
238676_275880	mgx_7#	Pelvis	2685	7A3	2016-04-11	1.00091	99	0.0385567
238676_275880	mgx_7#	Pelvis	2685	7A3	2016-04-15	1.00085	99	0.0410512
238676_275880	mgx_7#	Pelvis	2685	7A3	2016-04-08	1.00009	96	0.22558
238676_275880	mgx_7#	Pelvis	2685	7A4	2016-04-06	0.998654	-1	-1
238676_275880	mgx_7#	Pelvis	2685	7A4	2016-04-14	0.995563	99	0.0319583
238676_275880	mgx_7#	Pelvis	2685	7A4	2016-04-11	1.00074	99	0.0389565
238676_275880	mgx_7#	Pelvis	2685	7A4	2016-04-07	0.99775	98	0.0816705
238676_275880	mgx_7#	Pelvis	2685	7A4	2016-04-15	0.97719	98	0.0889447
238676_275880	mgx_7#	Pelvis	2685	7A4	2016-04-08	0.999277	98	0.0948159
238676_275880	mgx_7#	Pelvis	2685	7A5	2016-04-06	0.999977	-1	-1
238676_275880	mgx_7#	Pelvis	2685	7A5	2016-04-14	1.0007	98	0.0764284
238676_275880	mgx_7#	Pelvis	2685	7A5	2016-04-07	1.00306	98	0.119869
238676_275880	mgx_7#	Pelvis	2685	7A5	2016-04-08	0.998662	98	0.125317
238676_275880	mgx_7#	Pelvis	2685	7A5	2016-04-15	0.998315	96	0.131084
238676_275880	mgx_7#	Pelvis	2685	7A5	2016-04-11	0.998541	94	0.267431
238676_275880	mgx_7#	Pelvis	2685	7A6	2016-04-06	1.00001	-1	-1
238676_275880	mgx_7#	Pelvis	2685	7A6	2016-04-11	0.999939	98	0.110376
238676_275880	mgx_7#	Pelvis	2685	7A6	2016-04-14	1.00114	98	0.113911
238676_275880	mgx_7#	Pelvis	2685	7A6	2016-04-15	1.00628	98	0.136038
238676_275880	mgx_7#	Pelvis	2685	7A6	2016-04-08	1.02005	96	0.175849
238676_275880	mgx_7#	Pelvis	2685	7A6	2016-04-07	1.02958	94	0.20163
238676_275880	mgx_7#	Pelvis	2685	7A7	2016-04-06	0.999936	-1	-1
238676_275880	mgx_7#	Pelvis	2685	7A7	2016-04-14	0.999997	98	0.0580271
238676_275880	mgx_7#	Pelvis	2685	7A7	2016-04-08	0.999847	99	0.060817
238676_275880	mgx_7#	Pelvis	2685	7A7	2016-04-15	0.999958	98	0.068029
238676_275880	mgx_7#	Pelvis	2685	7A7	2016-04-07	0.999981	98	0.0774607
238676_275880	mgx_7#	Pelvis	2685	7A7	2016-04-11	1.00001	96	0.120509
239156_276083	plan1	Abdomen	2685	1	2016-04-06	0.97745	-1	-1
239156_276083	plan1	Abdomen	2685	1	2016-04-11	1.01212	97	0.142769
239156_276083	plan1	Abdomen	2685	1	2016-04-13	1.00356	98	0.19131
239156_276083	plan1	Abdomen	2685	1	2016-04-07	0.953834	95	0.226044
239156_276083	plan1	Abdomen	2685	1	2016-04-08	1.01221	97	0.302899
239156_276083	plan1	Abdomen	2685	2	2016-04-06	0.983126	-1	-1
239156_276083	plan1	Abdomen	2685	2	2016-04-11	1.00872	98	0.102566
239156_276083	plan1	Abdomen	2685	2	2016-04-13	0.978694	99	0.13552
239156_276083	plan1	Abdomen	2685	2	2016-04-07	0.987829	98	0.159101
239156_276083	plan1	Abdomen	2685	2	2016-04-08	0.996379	99	0.211278
239156_276083	plan1	Abdomen	2685	3	2016-04-07	1.00004	-1	-1
239156_276083	plan1	Abdomen	2685	3	2016-04-08	0.988026	98	0.0695368
239156_276083	plan1	Abdomen	2685	3	2016-04-11	0.986993	99	0.112886
239156_276083	plan1	Abdomen	2685	3	2016-04-06	0.999035	97	0.120613
239156_276083	plan1	Abdomen	2685	3	2016-04-13	0.986705	99	0.147688
239156_276083	plan1	Abdomen	2685	4	2016-04-06	0.999993	-1	-1
239156_276083	plan1	Abdomen	2685	4	2016-04-08	1.00002	97	0.0990399
239156_276083	plan1	Abdomen	2685	4	2016-04-07	0.999701	96	0.167589
239156_276083	plan1	Abdomen	2685	4	2016-04-13	1.012	98	0.187185
239156_276083	plan1	Abdomen	2685	4	2016-04-11	1.01229	97	0.316744
239156_276083	plan1	Abdomen	2685	5	2016-04-06	1.00006	-1	-1
239156_276083	plan1	Abdomen	2685	5	2016-04-13	0.987923	99	0.0212341
239156_276083	plan1	Abdomen	2685	5	2016-04-11	0.999956	99	0.0451134
239156_276083	plan1	Abdomen	2685	5	2016-04-08	1.00007	97	0.128667
239156_276083	plan1	Abdomen	2685	5	2016-04-07	1.00002	98	0.202712
239156_276083	plan1	Abdomen	2685	6	2016-04-06	0.98702	-1	-1
239156_276083	plan1	Abdomen	2685	6	2016-04-13	1.01413	99	0.043857
239156_276083	plan1	Abdomen	2685	6	2016-04-11	1.00417	99	0.0931773
239156_276083	plan1	Abdomen	2685	6	2016-04-08	1.02114	99	0.137082
239156_276083	plan1	Abdomen	2685	6	2016-04-07	1.01644	99	0.215969
239312_263369	7# plan1-2	Head&Neck	2685	A1	2016-03-28	0.998942	-1	-1
239312_263369	7# plan1-2	Head&Neck	2685	A1	2016-03-31	0.997802	100	0.00994117
239312_263369	7# plan1-2	Head&Neck	2685	A1	2016-03-29	0.997087	99	0.0182512
239312_263369	7# plan1-2	Head&Neck	2685	A1	2016-04-05	1.00265	99	0.0519257
239312_263369	7# plan1-2	Head&Neck	2685	A1	2016-04-04	1.00623	99	0.106575
239312_263369	7# plan1-2	Head&Neck	2685	A1	2016-04-06	1.00175	99	0.124848
239312_263369	7# plan1-2	Head&Neck	2685	A1	2016-04-07	1.01268	99	0.126346
239312_263369	7# plan1-2	Head&Neck	2685	A1	2016-04-08	1.01177	99	0.127862
239312_263369	7# plan1-2	Head&Neck	2685	A2	2016-03-28	1.0001	-1	-1
239312_263369	7# plan1-2	Head&Neck	2685	A2	2016-04-07	1.01684	99	0.0522618
239312_263369	7# plan1-2	Head&Neck	2685	A2	2016-04-08	1.01208	99	0.0534638
239312_263369	7# plan1-2	Head&Neck	2685	A2	2016-03-29	1.00028	99	0.0886427
239312_263369	7# plan1-2	Head&Neck	2685	A2	2016-04-06	1.00003	99	0.0901875
239312_263369	7# plan1-2	Head&Neck	2685	A2	2016-03-31	1.0046	99	0.0906815
239312_263369	7# plan1-2	Head&Neck	2685	A2	2016-04-04	1.00479	98	0.0927671
239312_263369	7# plan1-2	Head&Neck	2685	A2	2016-04-05	1.00008	98	0.132246
239312_263369	7# plan1-2	Head&Neck	2685	A3	2016-03-28	0.99865	-1	-1
239312_263369	7# plan1-2	Head&Neck	2685	A3	2016-03-31	0.971222	100	0.00763658
239312_263369	7# plan1-2	Head&Neck	2685	A3	2016-03-29	0.969413	100	0.0102003
239312_263369	7# plan1-2	Head&Neck	2685	A3	2016-04-04	0.954616	100	0.0423812
239312_263369	7# plan1-2	Head&Neck	2685	A3	2016-04-05	0.967818	99	0.0496745
239312_263369	7# plan1-2	Head&Neck	2685	A3	2016-04-08	0.979432	99	0.0528889
239312_263369	7# plan1-2	Head&Neck	2685	A3	2016-04-06	0.975945	99	0.0555581
239312_263369	7# plan1-2	Head&Neck	2685	A3	2016-04-07	0.966072	99	0.0912697
239312_263369	7# plan1-2	Head&Neck	2685	A4	2016-03-28	0.979661	-1	-1
239312_263369	7# plan1-2	Head&Neck	2685	A4	2016-03-31	0.947369	100	0.0187842
239312_263369	7# plan1-2	Head&Neck	2685	A4	2016-04-08	0.960462	98	0.0229167
239312_263369	7# plan1-2	Head&Neck	2685	A4	2016-03-29	0.961636	100	0.0262777
239312_263369	7# plan1-2	Head&Neck	2685	A4	2016-04-07	0.983324	99	0.0320588
239312_263369	7# plan1-2	Head&Neck	2685	A4	2016-04-04	0.959403	100	0.0365551
239312_263369	7# plan1-2	Head&Neck	2685	A4	2016-04-05	0.968792	99	0.0387039
239312_263369	7# plan1-2	Head&Neck	2685	A4	2016-04-06	0.946268	98	0.0874045
239312_263369	7# plan1-2	Head&Neck	2685	A5	2016-03-28	0.977759	-1	-1
239312_263369	7# plan1-2	Head&Neck	2685	A5	2016-03-31	0.99887	100	0.0142986
239312_263369	7# plan1-2	Head&Neck	2685	A5	2016-03-29	1.00174	100	0.0148425
239312_263369	7# plan1-2	Head&Neck	2685	A5	2016-04-04	0.998771	99	0.0236908
239312_263369	7# plan1-2	Head&Neck	2685	A5	2016-04-05	1.00006	99	0.0594256
239312_263369	7# plan1-2	Head&Neck	2685	A5	2016-04-08	0.901755	89	0.435901
239312_263369	7# plan1-2	Head&Neck	2685	A5	2016-04-07	0.805138	89	0.542757
239312_263369	7# plan1-2	Head&Neck	2685	A5	2016-04-06	0.818873	80	0.571378
239312_263369	7# plan1-2	Head&Neck	2685	A6	2016-03-28	0.993385	-1	-1
239312_263369	7# plan1-2	Head&Neck	2685	A6	2016-04-04	0.990206	99	0.0167951
239312_263369	7# plan1-2	Head&Neck	2685	A6	2016-04-08	0.966708	95	0.0169966
239312_263369	7# plan1-2	Head&Neck	2685	A6	2016-03-31	0.999221	99	0.038143
239312_263369	7# plan1-2	Head&Neck	2685	A6	2016-04-07	0.970402	95	0.0386007
239312_263369	7# plan1-2	Head&Neck	2685	A6	2016-04-05	0.986436	99	0.0858264
239312_263369	7# plan1-2	Head&Neck	2685	A6	2016-03-29	0.968904	99	0.17532
239312_263369	7# plan1-2	Head&Neck	2685	A6	2016-04-06	0.99996	79	0.783963
239312_263369	7# plan1-2	Head&Neck	2685	A7	2016-03-28	0.999624	-1	-1
239312_263369	7# plan1-2	Head&Neck	2685	A7	2016-03-29	1.00205	99	0.0314131
239312_263369	7# plan1-2	Head&Neck	2685	A7	2016-03-31	0.981996	99	0.0911619
239312_263369	7# plan1-2	Head&Neck	2685	A7	2016-04-07	0.991816	98	0.0920735
239312_263369	7# plan1-2	Head&Neck	2685	A7	2016-04-05	0.987417	99	0.112126
239312_263369	7# plan1-2	Head&Neck	2685	A7	2016-04-08	0.997291	99	0.113248
239312_263369	7# plan1-2	Head&Neck	2685	A7	2016-04-06	0.999832	97	0.210557
239708_212483	7#plan1	Pelvis	2809	A1	2016-04-13	1.03553	-1	-1
239708_212483	7#plan1	Pelvis	2809	A1	2016-04-21	1.02188	97	0.139218
239708_212483	7#plan1	Pelvis	2809	A1	2016-04-20	1.0485	98	0.139931
239708_212483	7#plan1	Pelvis	2809	A1	2016-04-19	1.01286	98	0.196546
239708_212483	7#plan1	Pelvis	2809	A1	2016-04-14	1.02523	97	0.198688
239708_212483	7#plan1	Pelvis	2809	A1	2016-04-18	1.01211	97	0.228092
239708_212483	7#plan1	Pelvis	2809	A2	2016-04-13	0.998714	-1	-1
239708_212483	7#plan1	Pelvis	2809	A2	2016-04-20	0.999946	99	0.0656288
239708_212483	7#plan1	Pelvis	2809	A2	2016-04-21	1.00002	99	0.0935223
239708_212483	7#plan1	Pelvis	2809	A2	2016-04-19	1.00069	99	0.135823
239708_212483	7#plan1	Pelvis	2809	A2	2016-04-14	0.999952	99	0.080297
239708_212483	7#plan1	Pelvis	2809	A2	2016-04-18	0.975462	99	0.191468
239708_212483	7#plan1	Pelvis	2809	A3	2016-04-13	0.999918	-1	-1
239708_212483	7#plan1	Pelvis	2809	A3	2016-04-20	0.999858	97	0.106361
239708_212483	7#plan1	Pelvis	2809	A3	2016-04-21	0.999824	98	0.114312
239708_212483	7#plan1	Pelvis	2809	A3	2016-04-14	0.99999	98	0.140392
239708_212483	7#plan1	Pelvis	2809	A3	2016-04-19	1.00012	94	0.149938
239708_212483	7#plan1	Pelvis	2809	A3	2016-04-18	1.0003	95	0.163249
239708_212483	7#plan1	Pelvis	2809	A4	2016-04-13	0.999764	-1	-1
239708_212483	7#plan1	Pelvis	2809	A4	2016-04-20	0.999446	99	0.0343582
239708_212483	7#plan1	Pelvis	2809	A4	2016-04-19	1.00007	100	0.0436839
239708_212483	7#plan1	Pelvis	2809	A4	2016-04-21	0.999735	99	0.0563071
239708_212483	7#plan1	Pelvis	2809	A4	2016-04-14	1.00002	100	0.0582887
239708_212483	7#plan1	Pelvis	2809	A4	2016-04-18	0.999937	99	0.0806511
239708_212483	7#plan1	Pelvis	2809	A5	2016-04-13	1.00018	-1	-1
239708_212483	7#plan1	Pelvis	2809	A5	2016-04-19	1.00014	99	0.0783619
239708_212483	7#plan1	Pelvis	2809	A5	2016-04-21	0.99963	99	0.0818608
239708_212483	7#plan1	Pelvis	2809	A5	2016-04-20	1.00001	98	0.10877
239708_212483	7#plan1	Pelvis	2809	A5	2016-04-14	1.00046	98	0.130671
239708_212483	7#plan1	Pelvis	2809	A5	2016-04-18	0.999838	97	0.154828
239708_212483	7#plan1	Pelvis	2809	A6	2016-04-13	0.999971	-1	-1
239708_212483	7#plan1	Pelvis	2809	A6	2016-04-14	1.00015	99	0.0748305
239708_212483	7#plan1	Pelvis	2809	A6	2016-04-21	0.999937	99	0.0976749
239708_212483	7#plan1	Pelvis	2809	A6	2016-04-20	0.999579	98	0.158201
239708_212483	7#plan1	Pelvis	2809	A6	2016-04-19	0.976639	93	0.198024
239708_212483	7#plan1	Pelvis	2809	A6	2016-04-18	0.966358	97	0.26845
239708_212483	7#plan1	Pelvis	2809	A7	2016-04-13	1.00073	-1	-1
239708_212483	7#plan1	Pelvis	2809	A7	2016-04-20	0.999962	99	0.125705
239708_212483	7#plan1	Pelvis	2809	A7	2016-04-21	1.00012	98	0.149752
239708_212483	7#plan1	Pelvis	2809	A7	2016-04-14	0.999983	98	0.161234
239708_212483	7#plan1	Pelvis	2809	A7	2016-04-19	1	99	0.191545
239708_212483	7#plan1	Pelvis	2809	A7	2016-04-18	1.00028	95	0.270176
240386_265178	7# plan2-2	Abdomen	2685	B1	2016-03-31	0.999998	-1	-1
240386_265178	7# plan2-2	Abdomen	2685	B1	2016-04-06	0.999797	100	0.0146498
240386_265178	7# plan2-2	Abdomen	2685	B1	2016-04-18	0.999722	99	0.044906
240386_265178	7# plan2-2	Abdomen	2685	B1	2016-04-08	0.996668	99	0.049323
240386_265178	7# plan2-2	Abdomen	2685	B1	2016-04-19	1.00028	98	0.183988
240386_265178	7# plan2-2	Abdomen	2685	B1	2016-04-14	0.997601	94	0.238506
240386_265178	7# plan2-2	Abdomen	2685	B1	2016-04-13	0.967884	91	0.271251
240386_265178	7# plan2-2	Abdomen	2685	B2	2016-03-31	0.953654	-1	-1
240386_265178	7# plan2-2	Abdomen	2685	B2	2016-04-19	0.9722	99	0.0382551
240386_265178	7# plan2-2	Abdomen	2685	B2	2016-04-13	0.974635	98	0.0390682
240386_265178	7# plan2-2	Abdomen	2685	B2	2016-04-06	0.983296	97	0.0789465
240386_265178	7# plan2-2	Abdomen	2685	B2	2016-03-08	1.02229	98	0.2075
240386_265178	7# plan2-2	Abdomen	2685	B2	2016-04-14	0.966622	89	0.34633
240950_276452	8# plan1	Pelvis	2809	A1	2016-04-18	0.999927	-1	-1
240950_276452	8# plan1	Pelvis	2809	A1	2016-05-04	1.01997	99	0.0251759
240950_276452	8# plan1	Pelvis	2809	A1	2016-05-03	1.0125	98	0.0594923
240950_276452	8# plan1	Pelvis	2809	A1	2016-04-28	1.0179	98	0.0639735
240950_276452	8# plan1	Pelvis	2809	A1	2016-04-19	0.999868	97	0.0702866
240950_276452	8# plan1	Pelvis	2809	A1	2016-04-27	1.00894	97	0.0838299
240950_276452	8# plan1	Pelvis	2809	A1	2016-04-25	1.00003	99	0.0935339
240950_276452	8# plan1	Pelvis	2809	A1	2016-04-22	1.00013	97	0.100424
240950_276452	8# plan1	Pelvis	2809	A2	2016-04-18	1.00001	-1	-1
240950_276452	8# plan1	Pelvis	2809	A2	2016-04-22	0.999988	99	0.0923798
240950_276452	8# plan1	Pelvis	2809	A2	2016-04-19	1.00004	97	0.100332
240950_276452	8# plan1	Pelvis	2809	A2	2016-04-25	1.00205	96	0.162253
240950_276452	8# plan1	Pelvis	2809	A2	2016-04-28	1.00005	91	0.168005
240950_276452	8# plan1	Pelvis	2809	A2	2016-05-04	1.00003	91	0.186801
240950_276452	8# plan1	Pelvis	2809	A2	2016-04-27	1.00001	90	0.198775
240950_276452	8# plan1	Pelvis	2809	A2	2016-05-03	0.999943	87	0.301521
240950_276452	8# plan1	Pelvis	2809	A3	2016-04-19	0.999929	-1	-1
240950_276452	8# plan1	Pelvis	2809	A3	2016-04-28	1.00707	100	0.0332021
240950_276452	8# plan1	Pelvis	2809	A3	2016-05-03	1.00602	100	0.0337657
240950_276452	8# plan1	Pelvis	2809	A3	2016-04-22	1.02484	99	0.043762
240950_276452	8# plan1	Pelvis	2809	A3	2016-04-27	1.00005	99	0.0972923
240950_276452	8# plan1	Pelvis	2809	A3	2016-05-04	1.04958	97	0.157382
240950_276452	8# plan1	Pelvis	2809	A3	2016-04-18	1.04476	97	0.166914
240950_276452	8# plan1	Pelvis	2809	A3	2016-04-25	1.0309	97	0.177845
240950_276452	8# plan1	Pelvis	2809	A4	2016-04-19	0.999332	-1	-1
240950_276452	8# plan1	Pelvis	2809	A4	2016-05-03	1.01077	99	0.0480957
240950_276452	8# plan1	Pelvis	2809	A4	2016-05-04	1.00125	99	0.0579804
240950_276452	8# plan1	Pelvis	2809	A4	2016-04-22	1.00124	98	0.0598947
240950_276452	8# plan1	Pelvis	2809	A4	2016-04-18	1.03454	99	0.0705781
240950_276452	8# plan1	Pelvis	2809	A4	2016-04-25	1	98	0.0824293
240950_276452	8# plan1	Pelvis	2809	A4	2016-04-28	0.999976	98	0.109797
240950_276452	8# plan1	Pelvis	2809	A4	2016-04-27	1	98	0.114261
240950_276452	8# plan1	Pelvis	2809	A5	2016-04-18	1.01429	-1	-1
240950_276452	8# plan1	Pelvis	2809	A5	2016-05-04	1.01997	99	0.0419931
240950_276452	8# plan1	Pelvis	2809	A5	2016-04-19	1.00002	98	0.0538862
240950_276452	8# plan1	Pelvis	2809	A5	2016-05-03	1.00752	99	0.0580627
240950_276452	8# plan1	Pelvis	2809	A5	2016-04-25	1.01884	98	0.0673552
240950_276452	8# plan1	Pelvis	2809	A5	2016-04-27	1.01764	98	0.0733419
240950_276452	8# plan1	Pelvis	2809	A5	2016-04-28	1.02047	98	0.0906243
240950_276452	8# plan1	Pelvis	2809	A5	2016-04-22	0.99999	98	0.101889
240950_276452	8# plan1	Pelvis	2809	A6	2016-04-18	0.984955	-1	-1
240950_276452	8# plan1	Pelvis	2809	A6	2016-04-19	1.00098	99	0.021531
240950_276452	8# plan1	Pelvis	2809	A6	2016-04-27	0.976467	99	0.0441007
240950_276452	8# plan1	Pelvis	2809	A6	2016-05-03	0.959235	99	0.0551602
240950_276452	8# plan1	Pelvis	2809	A6	2016-04-28	0.972285	99	0.0709575
240950_276452	8# plan1	Pelvis	2809	A6	2016-05-04	0.911684	96	0.171292
240950_276452	8# plan1	Pelvis	2809	A6	2016-04-25	1.00049	98	0.227645
240950_276452	8# plan1	Pelvis	2809	A6	2016-04-22	0.971824	91	0.282402
240950_276452	8# plan1	Pelvis	2809	A7	2016-04-18	0.999863	-1	-1
240950_276452	8# plan1	Pelvis	2809	A7	2016-04-19	1.00045	98	0.0644762
240950_276452	8# plan1	Pelvis	2809	A7	2016-04-25	1.00001	95	0.137589
240950_276452	8# plan1	Pelvis	2809	A7	2016-05-04	0.999417	94	0.162913
240950_276452	8# plan1	Pelvis	2809	A7	2016-04-27	0.99993	99	0.171852
240950_276452	8# plan1	Pelvis	2809	A7	2016-05-03	1.00006	93	0.209866
240950_276452	8# plan1	Pelvis	2809	A7	2016-04-22	1.00354	90	0.21201
240950_276452	8# plan1	Pelvis	2809	A7	2016-04-28	1.00002	96	0.245376
241963_276777	8# plan1	Pelvis	2809	A1	2016-04-13	1.02599	-1	-1
241963_276777	8# plan1	Pelvis	2809	A1	2016-04-21	1.04329	99	0.035319
241963_276777	8# plan1	Pelvis	2809	A1	2016-04-18	1.04151	99	0.0357689
241963_276777	8# plan1	Pelvis	2809	A1	2016-04-20	1.04526	99	0.0452703
241963_276777	8# plan1	Pelvis	2809	A1	2016-04-14	1.02947	99	0.0465986
241963_276777	8# plan1	Pelvis	2809	A1	2016-04-19	1.01619	99	0.0468485
241963_276777	8# plan1	Pelvis	2809	A1	2016-04-28	1.03685	99	0.0521242
241963_276777	8# plan1	Pelvis	2809	A1	2016-04-27	1.02335	99	0.0524053
241963_276777	8# plan1	Pelvis	2809	A1	2016-04-26	1.01086	99	0.0578612
241963_276777	8# plan1	Pelvis	2809	A1	2016-04-22	1.00405	99	0.0660136
241963_276777	8# plan1	Pelvis	2809	A1	2016-04-29	1.04914	100	0.0770228
241963_276777	8# plan1	Pelvis	2809	A2	2016-04-13	0.999982	-1	-1
241963_276777	8# plan1	Pelvis	2809	A2	2016-04-19	0.999932	98	0.0777007
241963_276777	8# plan1	Pelvis	2809	A2	2016-04-29	1.00006	99	0.0826442
241963_276777	8# plan1	Pelvis	2809	A2	2016-04-26	0.999858	99	0.0903856
241963_276777	8# plan1	Pelvis	2809	A2	2016-04-18	1.00007	99	0.0944718
241963_276777	8# plan1	Pelvis	2809	A2	2016-04-22	1.0007	97	0.121071
241963_276777	8# plan1	Pelvis	2809	A2	2016-04-20	1.00064	96	0.138523
241963_276777	8# plan1	Pelvis	2809	A2	2016-04-28	1.00003	96	0.168618
241963_276777	8# plan1	Pelvis	2809	A2	2016-04-27	0.999965	94	0.249642
241963_276777	8# plan1	Pelvis	2809	A2	2016-04-21	0.99998	90	0.262359
241963_276777	8# plan1	Pelvis	2809	A2	2016-04-14	1.00022	90	0.338516
241963_276777	8# plan1	Pelvis	2809	A3	2016-04-13	1.05113	-1	-1
241963_276777	8# plan1	Pelvis	2809	A3	2016-04-27	1.00579	99	0.0397146
241963_276777	8# plan1	Pelvis	2809	A3	2016-04-28	1.02312	99	0.0448118
241963_276777	8# plan1	Pelvis	2809	A3	2016-04-18	1.0301	99	0.0507453
241963_276777	8# plan1	Pelvis	2809	A3	2016-04-29	1.04398	99	0.0644235
241963_276777	8# plan1	Pelvis	2809	A3	2016-04-22	1.03628	99	0.0649192
241963_276777	8# plan1	Pelvis	2809	A3	2016-04-26	1.04261	99	0.0901277
241963_276777	8# plan1	Pelvis	2809	A3	2016-04-21	1.0485	99	0.112073
241963_276777	8# plan1	Pelvis	2809	A3	2016-04-20	0.9998	97	0.123642
241963_276777	8# plan1	Pelvis	2809	A3	2016-04-19	0.955569	55	1.20229
241963_276777	8# plan1	Pelvis	2809	A4	2016-04-13	0.956371	-1	-1
241963_276777	8# plan1	Pelvis	2809	A4	2016-04-21	0.972187	99	0.0295322
241963_276777	8# plan1	Pelvis	2809	A4	2016-04-29	0.965181	98	0.0583283
241963_276777	8# plan1	Pelvis	2809	A4	2016-04-20	1.00016	98	0.0751317
241963_276777	8# plan1	Pelvis	2809	A4	2016-04-19	0.993758	98	0.0760263
241963_276777	8# plan1	Pelvis	2809	A4	2016-04-27	0.989887	98	0.10155
241963_276777	8# plan1	Pelvis	2809	A4	2016-04-26	0.951104	98	0.128519
241963_276777	8# plan1	Pelvis	2809	A4	2016-04-28	0.967964	96	0.177148
241963_276777	8# plan1	Pelvis	2809	A4	2016-04-22	0.977325	99	0.259204
241963_276777	8# plan1	Pelvis	2809	A4	2016-04-18	0.928199	93	0.402565
241963_276777	8# plan1	Pelvis	2809	A5	2016-04-13	1.00015	-1	-1
241963_276777	8# plan1	Pelvis	2809	A5	2016-04-22	0.999599	99	0.0402356
241963_276777	8# plan1	Pelvis	2809	A5	2016-04-26	0.999841	99	0.0567316
241963_276777	8# plan1	Pelvis	2809	A5	2016-04-28	0.99999	99	0.0619078
241963_276777	8# plan1	Pelvis	2809	A5	2016-04-19	1.00134	99	0.0904837
241963_276777	8# plan1	Pelvis	2809	A5	2016-04-20	0.999465	98	0.094018
241963_276777	8# plan1	Pelvis	2809	A5	2016-04-21	1.00034	97	0.0981735
241963_276777	8# plan1	Pelvis	2809	A5	2016-04-18	1.01654	99	0.119333
241963_276777	8# plan1	Pelvis	2809	A5	2016-04-29	1.00066	99	0.125663
241963_276777	8# plan1	Pelvis	2809	A5	2016-04-14	1.00384	98	0.138093
241963_276777	8# plan1	Pelvis	2809	A5	2016-04-27	1.00803	98	0.145168
241963_276777	8# plan1	Pelvis	2809	A6	2016-04-13	0.983191	-1	-1
241963_276777	8# plan1	Pelvis	2809	A6	2016-04-21	0.986761	98	0.0733413
241963_276777	8# plan1	Pelvis	2809	A6	2016-04-26	0.985297	98	0.0800957
241963_276777	8# plan1	Pelvis	2809	A6	2016-04-22	0.9559	99	0.0814045
241963_276777	8# plan1	Pelvis	2809	A6	2016-04-29	0.999519	98	0.0923338
241963_276777	8# plan1	Pelvis	2809	A6	2016-04-19	0.965602	99	0.0977788
241963_276777	8# plan1	Pelvis	2809	A6	2016-04-28	0.990426	99	0.102963
241963_276777	8# plan1	Pelvis	2809	A6	2016-04-20	0.96522	97	0.106616
241963_276777	8# plan1	Pelvis	2809	A6	2016-04-27	0.97727	97	0.137351
241963_276777	8# plan1	Pelvis	2809	A6	2016-04-18	0.958497	97	0.167536
241963_276777	8# plan1	Pelvis	2809	A6	2016-04-14	0.983772	94	0.233394
241963_276777	8# plan1	Pelvis	2809	A7	2016-04-13	1.00003	-1	-1
241963_276777	8# plan1	Pelvis	2809	A7	2016-04-21	1.00015	99	0.0514259
241963_276777	8# plan1	Pelvis	2809	A7	2016-04-28	1.00002	99	0.068879
241963_276777	8# plan1	Pelvis	2809	A7	2016-04-19	0.999977	99	0.0854127
241963_276777	8# plan1	Pelvis	2809	A7	2016-04-29	1.00005	99	0.0961097
241963_276777	8# plan1	Pelvis	2809	A7	2016-04-18	0.999967	99	0.110559
241963_276777	8# plan1	Pelvis	2809	A7	2016-04-26	1.02213	98	0.189224
241963_276777	8# plan1	Pelvis	2809	A7	2016-04-22	0.999815	98	0.206255
241963_276777	8# plan1	Pelvis	2809	A7	2016-04-14	0.993802	91	0.289582
241963_276777	8# plan1	Pelvis	2809	A7	2016-04-27	1.00007	89	0.309471
241963_276777	8# plan1	Pelvis	2809	A7	2016-04-20	0.998813	88	0.312546
242131_276774	8# plan1	Abdomen	2809	A1	2016-04-14	1.00027	-1	-1
242131_276774	8# plan1	Abdomen	2809	A1	2016-04-20	0.999311	99	0.0677389
242131_276774	8# plan1	Abdomen	2809	A1	2016-04-18	0.999884	99	0.105673
242131_276774	8# plan1	Abdomen	2809	A1	2016-04-19	0.999513	99	0.114264
242131_276774	8# plan1	Abdomen	2809	A1	2016-05-17	1.00023	98	0.116792
242131_276774	8# plan1	Abdomen	2809	A1	2016-04-28	1.00081	98	0.119573
242131_276774	8# plan1	Abdomen	2809	A1	2016-04-21	0.999934	94	0.231469
242131_276774	8# plan1	Abdomen	2809	A1	2016-05-10	1.00006	94	0.24627
242131_276774	8# plan1	Abdomen	2809	A1	2016-05-18	0.999922	95	0.251092
242131_276774	8# plan1	Abdomen	2809	A1	2016-05-20	0.999703	94	0.253488
242131_276774	8# plan1	Abdomen	2809	A1	2016-05-12	0.999906	93	0.299254
242131_276774	8# plan1	Abdomen	2809	A1	2016-05-04	1.00039	90	0.405975
242131_276774	8# plan1	Abdomen	2809	A1	2016-05-05	1.00008	91	0.418499
242131_276774	8# plan1	Abdomen	2809	A1	2016-05-13	0.999647	85	0.468341
242131_276774	8# plan1	Abdomen	2809	A1	2016-05-16	1.00076	75	0.640607
242131_276774	8# plan1	Abdomen	2809	A2	2016-04-14	0.999924	-1	-1
242131_276774	8# plan1	Abdomen	2809	A2	2016-05-11	1.00008	96	0.162519
242131_276774	8# plan1	Abdomen	2809	A2	2016-05-20	1.00011	96	0.17076
242131_276774	8# plan1	Abdomen	2809	A2	2016-05-18	0.999752	96	0.180443
242131_276774	8# plan1	Abdomen	2809	A2	2016-04-18	0.99231	94	0.219482
242131_276774	8# plan1	Abdomen	2809	A2	2016-04-19	0.999931	92	0.289097
242131_276774	8# plan1	Abdomen	2809	A2	2016-04-28	1.00003	88	0.409121
242131_276774	8# plan1	Abdomen	2809	A2	2016-05-05	0.953769	85	0.443937
242131_276774	8# plan1	Abdomen	2809	A2	2016-04-20	0.928087	87	0.464078
242131_276774	8# plan1	Abdomen	2809	A2	2016-05-04	0.998865	91	0.469621
242131_276774	8# plan1	Abdomen	2809	A2	2016-05-10	0.999391	82	0.532345
242131_276774	8# plan1	Abdomen	2809	A2	2016-05-16	0.926002	82	0.581984
242131_276774	8# plan1	Abdomen	2809	A2	2016-04-21	0.992982	80	0.585564
242131_276774	8# plan1	Abdomen	2809	A2	2016-05-12	0.916909	81	0.621009
242131_276774	8# plan1	Abdomen	2809	A3	2016-04-12	1.03842	-1	-1
242131_276774	8# plan1	Abdomen	2809	A3	2016-04-18	1.03505	99	0.056911
242131_276774	8# plan1	Abdomen	2809	A3	2016-04-28	1.02562	99	0.0650277
242131_276774	8# plan1	Abdomen	2809	A3	2016-05-20	1.05894	99	0.0746999
242131_276774	8# plan1	Abdomen	2809	A3	2016-05-12	1.04642	99	0.0755152
242131_276774	8# plan1	Abdomen	2809	A3	2016-05-17	1.00004	99	0.0894849
242131_276774	8# plan1	Abdomen	2809	A3	2016-04-20	1.04426	99	0.0928516
242131_276774	8# plan1	Abdomen	2809	A3	2016-05-13	1.00002	99	0.0966373
242131_276774	8# plan1	Abdomen	2809	A3	2016-04-21	1.00705	98	0.0969917
242131_276774	8# plan1	Abdomen	2809	A3	2016-05-10	1.03638	98	0.0987213
242131_276774	8# plan1	Abdomen	2809	A3	2016-05-11	1.02935	99	0.09943
242131_276774	8# plan1	Abdomen	2809	A3	2016-05-16	1.01069	98	0.10501
242131_276774	8# plan1	Abdomen	2809	A3	2016-04-19	1.01065	99	0.112497
242131_276774	8# plan1	Abdomen	2809	A3	2016-05-04	1.00031	98	0.12908
242131_276774	8# plan1	Abdomen	2809	A3	2016-05-05	0.999824	98	0.129178
242131_276774	8# plan1	Abdomen	2809	A3	2016-04-14	1.12383	95	0.211954
242131_276774	8# plan1	Abdomen	2809	A4	2016-04-19	1.00059	-1	-1
242131_276774	8# plan1	Abdomen	2809	A4	2016-04-18	1.02188	99	0.0531003
242131_276774	8# plan1	Abdomen	2809	A4	2016-05-17	1.02448	98	0.0930826
242131_276774	8# plan1	Abdomen	2809	A4	2016-04-28	0.999878	97	0.0939993
242131_276774	8# plan1	Abdomen	2809	A4	2016-04-20	1.02598	97	0.0947647
242131_276774	8# plan1	Abdomen	2809	A4	2016-05-18	1.05298	98	0.101454
242131_276774	8# plan1	Abdomen	2809	A4	2016-05-20	1.04493	97	0.101921
242131_276774	8# plan1	Abdomen	2809	A4	2016-04-21	0.999939	97	0.131919
242131_276774	8# plan1	Abdomen	2809	A4	2016-05-16	1.09799	97	0.135259
242131_276774	8# plan1	Abdomen	2809	A4	2016-04-12	1.03368	96	0.145042
242131_276774	8# plan1	Abdomen	2809	A4	2016-05-12	0.999476	97	0.160777
242131_276774	8# plan1	Abdomen	2809	A4	2016-05-11	1.07239	93	0.206123
242131_276774	8# plan1	Abdomen	2809	A4	2016-05-10	1.0323	94	0.206462
242131_276774	8# plan1	Abdomen	2809	A4	2016-05-04	1.09052	92	0.235902
242131_276774	8# plan1	Abdomen	2809	A4	2016-05-05	1.05558	91	0.278102
242131_276774	8# plan1	Abdomen	2809	A4	2016-04-14	0.99992	91	0.443825
242131_276774	8# plan1	Abdomen	2809	A4	2016-05-13	1.00015	71	0.89622
242131_276774	8# plan1	Abdomen	2809	A5	2016-04-12	0.879817	-1	-1
242131_276774	8# plan1	Abdomen	2809	A5	2016-04-20	0.881517	97	0.0886853
242131_276774	8# plan1	Abdomen	2809	A5	2016-05-12	0.87657	98	0.0940434
242131_276774	8# plan1	Abdomen	2809	A5	2016-04-18	0.892668	97	0.106463
242131_276774	8# plan1	Abdomen	2809	A5	2016-04-19	0.931746	97	0.108371
242131_276774	8# plan1	Abdomen	2809	A5	2016-05-10	0.842109	97	0.126578
242131_276774	8# plan1	Abdomen	2809	A5	2016-05-16	0.937462	97	0.132451
242131_276774	8# plan1	Abdomen	2809	A5	2016-04-21	0.927318	96	0.139017
242131_276774	8# plan1	Abdomen	2809	A5	2016-05-20	0.831054	98	0.139975
242131_276774	8# plan1	Abdomen	2809	A5	2016-05-17	0.877479	96	0.150429
242131_276774	8# plan1	Abdomen	2809	A5	2016-04-28	0.923287	96	0.155503
242131_276774	8# plan1	Abdomen	2809	A5	2016-05-11	0.814435	96	0.183509
242131_276774	8# plan1	Abdomen	2809	A5	2016-05-18	0.922043	96	0.189686
242131_276774	8# plan1	Abdomen	2809	A5	2016-04-14	0.873237	94	0.22749
242131_276774	8# plan1	Abdomen	2809	A6	2016-04-12	0.967639	-1	-1
242131_276774	8# plan1	Abdomen	2809	A6	2016-04-18	0.978384	98	0.0900806
242131_276774	8# plan1	Abdomen	2809	A6	2016-05-04	0.959243	98	0.0989176
242131_276774	8# plan1	Abdomen	2809	A6	2016-05-13	0.990627	98	0.105447
242131_276774	8# plan1	Abdomen	2809	A6	2016-05-11	0.961991	98	0.11289
242131_276774	8# plan1	Abdomen	2809	A6	2016-04-20	0.93383	97	0.113554
242131_276774	8# plan1	Abdomen	2809	A6	2016-04-28	0.999907	97	0.118437
242131_276774	8# plan1	Abdomen	2809	A6	2016-05-20	0.999986	96	0.123094
242131_276774	8# plan1	Abdomen	2809	A6	2016-05-16	0.990169	96	0.124752
242131_276774	8# plan1	Abdomen	2809	A6	2016-05-12	0.999991	96	0.136175
242131_276774	8# plan1	Abdomen	2809	A6	2016-05-18	0.99994	96	0.14229
242131_276774	8# plan1	Abdomen	2809	A6	2016-05-17	0.953104	95	0.169813
242131_276774	8# plan1	Abdomen	2809	A6	2016-04-19	0.937738	96	0.17789
242131_276774	8# plan1	Abdomen	2809	A6	2016-04-14	0.957737	94	0.184974
242131_276774	8# plan1	Abdomen	2809	A6	2016-04-21	0.983049	92	0.234556
242131_276774	8# plan1	Abdomen	2809	A6	2016-05-10	1.00034	92	0.234811
242131_276774	8# plan1	Abdomen	2809	A7	2016-04-14	1.00004	-1	-1
242131_276774	8# plan1	Abdomen	2809	A7	2016-05-11	1.00067	93	0.251359
242131_276774	8# plan1	Abdomen	2809	A7	2016-05-18	0.996706	92	0.285252
242131_276774	8# plan1	Abdomen	2809	A7	2016-05-10	1.00011	84	0.409955
242131_276774	8# plan1	Abdomen	2809	A7	2016-04-28	0.99003	90	0.429528
242131_276774	8# plan1	Abdomen	2809	A7	2016-04-18	0.999678	89	0.445874
242131_276774	8# plan1	Abdomen	2809	A7	2016-05-04	0.999831	85	0.446587
242131_276774	8# plan1	Abdomen	2809	A7	2016-04-19	1.00001	91	0.466419
242131_276774	8# plan1	Abdomen	2809	A7	2016-05-13	1.00038	83	0.534083
242131_276774	8# plan1	Abdomen	2809	A7	2016-05-05	0.999768	82	0.54971
242131_276774	8# plan1	Abdomen	2809	A7	2016-05-17	0.902819	81	0.561519
242131_276774	8# plan1	Abdomen	2809	A7	2016-05-16	0.895478	82	0.565044
242131_276774	8# plan1	Abdomen	2809	A7	2016-05-20	0.914573	76	0.566391
242131_276774	8# plan1	Abdomen	2809	A7	2016-04-12	1.00035	78	0.664637
242244_276954	plan2	Abdomen	2685	a1	2016-04-12	1.03534	-1	-1
242244_276954	plan2	Abdomen	2685	a1	2016-04-13	1.02108	100	0.0146742
242244_276954	plan2	Abdomen	2685	a1	2016-04-14	1.02568	100	0.021972
242244_276954	plan2	Abdomen	2685	a1	2016-04-18	1.03456	100	0.0289148
242244_276954	plan2	Abdomen	2685	a1	2016-04-22	1.03807	99	0.0372716
242244_276954	plan2	Abdomen	2685	a1	2016-04-19	1.03392	99	0.0444683
242244_276954	plan2	Abdomen	2685	a1	2016-04-21	1.04133	99	0.0453863
242688_273889	wzz-7#	Head&Neck	2685	a1	2016-05-16	1.01002	-1	-1
242688_273889	wzz-7#	Head&Neck	2685	a1	2016-05-30	0.972079	95	0.032108
242688_273889	wzz-7#	Head&Neck	2685	a1	2016-05-17	1.01195	96	0.0921646
242688_273889	wzz-7#	Head&Neck	2685	a1	2016-05-26	0.999923	97	0.0930863
242688_273889	wzz-7#	Head&Neck	2685	a1	2016-05-27	1.00007	95	0.114493
242688_273889	wzz-7#	Head&Neck	2685	a1	2016-05-18	0.981898	96	0.117353
242688_273889	wzz-7#	Head&Neck	2685	a1	2016-05-23	0.987318	89	0.400171
242688_273889	wzz-7#	Head&Neck	2685	a2	2016-05-16	1.00058	-1	-1
242688_273889	wzz-7#	Head&Neck	2685	a2	2016-05-30	0.980167	95	0.188623
242688_273889	wzz-7#	Head&Neck	2685	a2	2016-05-18	0.999558	93	0.192472
242688_273889	wzz-7#	Head&Neck	2685	a2	2016-05-23	0.979818	95	0.225547
242688_273889	wzz-7#	Head&Neck	2685	a2	2016-05-17	0.999814	94	0.23015
242688_273889	wzz-7#	Head&Neck	2685	a2	2016-05-27	0.960222	95	0.276547
242688_273889	wzz-7#	Head&Neck	2685	a2	2016-05-26	1.00017	83	0.42144
242688_273889	wzz-7#	Head&Neck	2685	a3	2016-05-16	1.00002	-1	-1
242688_273889	wzz-7#	Head&Neck	2685	a3	2016-05-23	1.00012	96	0.115982
242688_273889	wzz-7#	Head&Neck	2685	a3	2016-05-27	1.01017	97	0.126558
242688_273889	wzz-7#	Head&Neck	2685	a3	2016-05-26	0.999999	95	0.186443
242688_273889	wzz-7#	Head&Neck	2685	a3	2016-05-30	0.979999	98	0.205087
242688_273889	wzz-7#	Head&Neck	2685	a3	2016-05-18	0.91061	86	0.374299
242688_273889	wzz-7#	Head&Neck	2685	a3	2016-05-17	1.00017	87	0.489127
242688_273889	wzz-7#	Head&Neck	2685	a4	2016-05-16	1.33482	-1	-1
242688_273889	wzz-7#	Head&Neck	2685	a4	2016-05-18	1.26619	99	0.0475846
242688_273889	wzz-7#	Head&Neck	2685	a4	2016-05-23	0.945176	99	0.0571015
242688_273889	wzz-7#	Head&Neck	2685	a4	2016-05-17	1.36447	98	0.100689
242688_273889	wzz-7#	Head&Neck	2685	a4	2016-05-26	1.14279	96	0.153212
242688_273889	wzz-7#	Head&Neck	2685	a4	2016-05-30	1.02017	89	0.359327
242688_273889	wzz-7#	Head&Neck	2685	a4	2016-05-27	1.05002	89	0.469562
242688_273889	wzz-7#	Head&Neck	2685	a5	2016-05-16	1.00011	-1	-1
242688_273889	wzz-7#	Head&Neck	2685	a5	2016-05-18	0.999768	97	0.052343
242688_273889	wzz-7#	Head&Neck	2685	a5	2016-05-17	1.02902	97	0.110758
242688_273889	wzz-7#	Head&Neck	2685	a5	2016-05-30	0.973935	98	0.137141
242688_273889	wzz-7#	Head&Neck	2685	a5	2016-05-26	0.951436	96	0.142855
242688_273889	wzz-7#	Head&Neck	2685	a5	2016-05-23	0.999424	92	0.179865
242688_273889	wzz-7#	Head&Neck	2685	a5	2016-05-27	0.979773	98	0.322441
242688_273889	wzz-7#	Head&Neck	2685	a6	2016-05-16	1.00257	-1	-1
242688_273889	wzz-7#	Head&Neck	2685	a6	2016-05-17	0.980112	98	0.0361251
242688_273889	wzz-7#	Head&Neck	2685	a6	2016-05-18	1.00844	98	0.104836
242688_273889	wzz-7#	Head&Neck	2685	a6	2016-05-27	0.932407	99	0.105885
242688_273889	wzz-7#	Head&Neck	2685	a6	2016-05-23	0.978423	99	0.128945
242688_273889	wzz-7#	Head&Neck	2685	a6	2016-05-30	0.960177	98	0.130235
242688_273889	wzz-7#	Head&Neck	2685	a6	2016-05-26	0.979435	98	0.242141
242691_270168	7# plan1	Breast	2685	A1	2016-04-20	0.99901	-1	-1
242691_270168	7# plan1	Breast	2685	A1	2016-04-25	0.971713	99	0.00644547
242691_270168	7# plan1	Breast	2685	A1	2016-04-22	1.01545	99	0.0074563
242691_270168	7# plan1	Breast	2685	A1	2016-05-05	1.00617	99	0.0074871
242691_270168	7# plan1	Breast	2685	A1	2016-05-06	1.01496	99	0.00819488
242691_270168	7# plan1	Breast	2685	A1	2016-05-04	1.00134	99	0.0603361
242691_270168	7# plan1	Breast	2685	A2	2016-04-20	1.00001	-1	-1
242691_270168	7# plan1	Breast	2685	A2	2016-05-06	0.998898	99	0.000501635
242691_270168	7# plan1	Breast	2685	A2	2016-05-05	0.998974	99	0.00404252
242691_270168	7# plan1	Breast	2685	A2	2016-05-04	1.00003	99	0.0681479
242691_270168	7# plan1	Breast	2685	A2	2016-04-25	0.999706	99	0.0832609
242691_270168	7# plan1	Breast	2685	A2	2016-04-22	0.95836	99	0.110139
242730_272877	7#plan1-2	Abdomen	2685	A1	2016-04-13	0.998646	-1	-1
242730_272877	7#plan1-2	Abdomen	2685	A1	2016-04-14	1.00997	99	0.00773768
242730_272877	7#plan1-2	Abdomen	2685	A1	2016-04-22	1.00058	99	0.0111904
242730_272877	7#plan1-2	Abdomen	2685	A1	2016-04-20	0.998061	99	0.0237786
242730_272877	7#plan1-2	Abdomen	2685	A1	2016-04-21	0.999107	89	0.442464
242730_272877	7#plan1-2	Abdomen	2685	A2	2016-04-13	1.01669	-1	-1
242730_272877	7#plan1-2	Abdomen	2685	A2	2016-04-22	1.01563	99	0.031347
242730_272877	7#plan1-2	Abdomen	2685	A2	2016-04-20	0.996797	99	0.0792763
242730_272877	7#plan1-2	Abdomen	2685	A2	2016-04-14	1.01778	99	0.129727
242730_272877	7#plan1-2	Abdomen	2685	A2	2016-04-21	0.993113	88	0.459819
242730_272877	7#plan1-2	Abdomen	2685	A3	2016-04-13	0.998842	-1	-1
242730_272877	7#plan1-2	Abdomen	2685	A3	2016-04-14	0.995491	99	0.0590691
242730_272877	7#plan1-2	Abdomen	2685	A3	2016-04-22	0.998364	99	0.142186
242730_272877	7#plan1-2	Abdomen	2685	A3	2016-04-20	0.996238	99	0.194086
242730_272877	7#plan1-2	Abdomen	2685	A3	2016-04-21	0.989567	85	0.580086
242730_272877	7#plan1-2	Abdomen	2685	A4	2016-04-13	1.00993	-1	-1
242730_272877	7#plan1-2	Abdomen	2685	A4	2016-04-20	0.998628	99	0.041057
242730_272877	7#plan1-2	Abdomen	2685	A4	2016-04-14	0.99858	99	0.0677024
242730_272877	7#plan1-2	Abdomen	2685	A4	2016-04-22	1.00778	99	0.149858
242730_272877	7#plan1-2	Abdomen	2685	A4	2016-04-21	1.01117	86	0.397114
242730_272877	7#plan1-2	Abdomen	2685	A5	2016-04-13	1.00854	-1	-1
242730_272877	7#plan1-2	Abdomen	2685	A5	2016-04-14	0.985857	100	0.0293256
242730_272877	7#plan1-2	Abdomen	2685	A5	2016-04-20	1.01233	100	0.0502968
242730_272877	7#plan1-2	Abdomen	2685	A5	2016-04-22	1.03315	98	0.0542047
242730_272877	7#plan1-2	Abdomen	2685	A5	2016-04-21	1.02133	90	0.372819
244268_277871	zxf-8#	Abdomen	2809	a1	2016-04-21	1.00006	-1	-1
244268_277871	zxf-8#	Abdomen	2809	a1	2016-05-23	0.999694	99	0.0350109
244268_277871	zxf-8#	Abdomen	2809	a1	2016-05-17	1.00023	99	0.0352937
244268_277871	zxf-8#	Abdomen	2809	a1	2016-04-22	0.999881	99	0.0433845
244268_277871	zxf-8#	Abdomen	2809	a1	2016-04-26	0.999981	99	0.0871453
244268_277871	zxf-8#	Abdomen	2809	a1	2016-05-03	1.00003	99	0.0989396
244268_277871	zxf-8#	Abdomen	2809	a1	2016-05-24	1.00031	98	0.112071
244268_277871	zxf-8#	Abdomen	2809	a1	2016-04-25	1.00056	99	0.114654
244268_277871	zxf-8#	Abdomen	2809	a1	2016-04-27	0.999942	97	0.134082
244268_277871	zxf-8#	Abdomen	2809	a1	2016-05-11	1.00007	98	0.146399
244268_277871	zxf-8#	Abdomen	2809	a1	2016-05-18	1.00017	98	0.146745
244268_277871	zxf-8#	Abdomen	2809	a1	2016-05-16	1.00031	97	0.214594
244268_277871	zxf-8#	Abdomen	2809	a1	2016-05-10	0.993231	97	0.219824
244268_277871	zxf-8#	Abdomen	2809	a1	2016-05-09	1.00001	94	0.266024
244268_277871	zxf-8#	Abdomen	2809	a1	2016-04-28	0.99203	91	0.290468
244268_277871	zxf-8#	Abdomen	2809	a1	2016-05-25	1.00034	90	0.57178
244268_277871	zxf-8#	Abdomen	2809	a2	2016-04-21	0.971506	-1	-1
244268_277871	zxf-8#	Abdomen	2809	a2	2016-05-23	0.949581	100	0.0260066
244268_277871	zxf-8#	Abdomen	2809	a2	2016-05-11	0.961738	99	0.0328352
244268_277871	zxf-8#	Abdomen	2809	a2	2016-04-22	0.981194	100	0.0403615
244268_277871	zxf-8#	Abdomen	2809	a2	2016-05-03	1.00008	99	0.0664722
244268_277871	zxf-8#	Abdomen	2809	a2	2016-04-26	0.991442	100	0.0671853
244268_277871	zxf-8#	Abdomen	2809	a2	2016-05-17	0.953084	99	0.150972
244268_277871	zxf-8#	Abdomen	2809	a2	2016-05-16	0.907574	98	0.164798
244268_277871	zxf-8#	Abdomen	2809	a2	2016-04-27	0.994598	99	0.166807
244268_277871	zxf-8#	Abdomen	2809	a2	2016-04-28	0.910765	94	0.214863
244268_277871	zxf-8#	Abdomen	2809	a2	2016-05-09	0.942561	95	0.249401
244421_276241	7#plan	Thorax	2685	7a1	2016-05-30	1.02545	-1	-1
244421_276241	7#plan	Thorax	2685	7a1	2016-06-01	1.02512	98	0.0151189
244421_276241	7#plan	Thorax	2685	7a1	2016-06-02	1.02447	97	0.0344056
244421_276241	7#plan	Thorax	2685	7a1	2016-05-31	1.02542	98	0.0730455
244421_276241	7#plan	Thorax	2685	7a1	2016-06-03	1.02504	96	0.123622
244421_276241	7#plan	Thorax	2685	7a1	2016-06-06	0.921756	88	0.444056
244421_276241	7#plan	Thorax	2685	7a1	2016-06-07	0.921097	89	0.490666
244421_276241	7#plan	Thorax	2685	7a2	2016-05-30	0.964174	-1	-1
244421_276241	7#plan	Thorax	2685	7a2	2016-06-01	0.573861	94	0.0201081
244421_276241	7#plan	Thorax	2685	7a2	2016-06-02	0.943244	96	0.0457594
244421_276241	7#plan	Thorax	2685	7a2	2016-05-31	0.924146	94	0.0971506
244421_276241	7#plan	Thorax	2685	7a2	2016-06-03	0.973784	94	0.164418
244421_276241	7#plan	Thorax	2685	7a2	2016-06-06	0.954663	89	0.457594
244421_276241	7#plan	Thorax	2685	7a2	2016-06-07	0.954384	88	0.652585
244421_276241	7#plan	Thorax	2685	7a3	2016-05-30	0.973779	-1	-1
244421_276241	7#plan	Thorax	2685	7a3	2016-06-01	0.935569	98	0.015624
244421_276241	7#plan	Thorax	2685	7a3	2016-06-02	0.967709	94	0.0355551
244421_276241	7#plan	Thorax	2685	7a3	2016-05-31	0.954308	93	0.075486
244421_276241	7#plan	Thorax	2685	7a3	2016-06-03	0.968474	98	0.127753
244421_276241	7#plan	Thorax	2685	7a3	2016-06-06	0.95837	89	0.455551
244421_276241	7#plan	Thorax	2685	7a3	2016-06-07	0.96657	87	0.507059
244421_276241	7#plan	Thorax	2685	7a4	2016-05-30	0.97171	-1	-1
244421_276241	7#plan	Thorax	2685	7a4	2016-06-02	0.953911	96	0.0203112
244421_276241	7#plan	Thorax	2685	7a4	2016-06-03	0.957585	94	0.0462216
244421_276241	7#plan	Thorax	2685	7a4	2016-06-01	0.973191	97	0.0981318
244421_276241	7#plan	Thorax	2685	7a4	2016-06-06	0.9569	93	0.166078
244421_276241	7#plan	Thorax	2685	7a4	2016-06-07	0.988649	93	0.284441
244421_276241	7#plan	Thorax	2685	7a4	2016-05-31	0.971426	89	0.395506
244421_276241	7#plan	Thorax	2685	7a5	2016-05-30	0.947221	-1	-1
244421_276241	7#plan	Thorax	2685	7a5	2016-06-03	0.950232	93	0.0152531
244421_276241	7#plan	Thorax	2685	7a5	2016-06-01	0.926991	96	0.0323835
244421_276241	7#plan	Thorax	2685	7a5	2016-06-06	0.927604	93	0.0548058
244421_276241	7#plan	Thorax	2685	7a5	2016-06-07	0.97334	95	0.0938654
244421_276241	7#plan	Thorax	2685	7a5	2016-05-31	0.937203	99	0.130517
244421_276241	7#plan	Thorax	2685	7a5	2016-06-02	0.936958	89	0.404668
244421_276241	7#plan	Thorax	2685	7a6	2016-05-30	0.980184	-1	-1
244421_276241	7#plan	Thorax	2685	7a6	2016-06-06	0.980451	98	0.0198291
244421_276241	7#plan	Thorax	2685	7a6	2016-06-02	1.00992	95	0.0420985
244421_276241	7#plan	Thorax	2685	7a6	2016-06-07	1.00561	96	0.0438447
244421_276241	7#plan	Thorax	2685	7a6	2016-05-31	0.980467	97	0.073215
244421_276241	7#plan	Thorax	2685	7a6	2016-06-01	1.01052	96	0.169672
244421_276241	7#plan	Thorax	2685	7a6	2016-06-03	0.941633	89	0.496069
245145_271467	back_7#	Thorax	2685	7a1	2016-05-19	0.990424	-1	-1
245145_271467	back_7#	Thorax	2685	7a1	2016-05-25	0.999716	99	0.0110906
245145_271467	back_7#	Thorax	2685	7a1	2016-05-26	1.0304	99	0.0499802
245145_271467	back_7#	Thorax	2685	7a1	2016-05-23	0.985676	99	0.0519843
245145_271467	back_7#	Thorax	2685	7a1	2016-05-30	1.01458	98	0.0233582
245145_271467	back_7#	Thorax	2685	7a1	2016-05-27	1.00423	95	0.144562
245145_271467	back_7#	Thorax	2685	7a1	2016-05-31	1.00631	98	0.217485
245145_271467	back_7#	Thorax	2685	7a2	2016-05-19	0.999805	-1	-1
245145_271467	back_7#	Thorax	2685	7a2	2016-05-23	1.00005	99	0.0300876
245145_271467	back_7#	Thorax	2685	7a2	2016-05-25	1.03757	97	0.0937033
245145_271467	back_7#	Thorax	2685	7a2	2016-05-30	1.03325	97	0.0994543
245145_271467	back_7#	Thorax	2685	7a2	2016-05-31	1.00297	96	0.117553
245145_271467	back_7#	Thorax	2685	7a2	2016-05-26	1.03143	95	0.217456
245145_271467	back_7#	Thorax	2685	7a2	2016-05-27	1.00435	96	0.217768
245145_271467	back_7#	Thorax	2685	7a3	2016-05-19	0.927363	-1	-1
245145_271467	back_7#	Thorax	2685	7a3	2016-05-23	0.967863	89	0.028991
245145_271467	back_7#	Thorax	2685	7a3	2016-05-27	0.920071	94	0.150019
245145_271467	back_7#	Thorax	2685	7a3	2016-05-26	0.9691	93	0.190425
245145_271467	back_7#	Thorax	2685	7a3	2016-05-30	0.978089	93	0.172371
245145_271467	back_7#	Thorax	2685	7a3	2016-05-25	0.984224	89	0.302358
245145_271467	back_7#	Thorax	2685	7a3	2016-05-31	0.929877	94	0.433517
245145_271467	back_7#	Thorax	2685	7a4	2016-05-19	1.04969	-1	-1
245145_271467	back_7#	Thorax	2685	7a4	2016-05-30	1.00996	89	0.115306
245145_271467	back_7#	Thorax	2685	7a4	2016-05-25	1.02824	96	0.140875
245145_271467	back_7#	Thorax	2685	7a4	2016-05-26	0.999966	96	0.172795
245145_271467	back_7#	Thorax	2685	7a4	2016-05-23	1.01945	89	0.212648
245145_271467	back_7#	Thorax	2685	7a4	2016-05-27	1.00886	89	0.433951
245145_271467	back_7#	Thorax	2685	7a4	2016-05-31	1.00934	87	0.48116
245145_271467	back_7#	Thorax	2685	7a5	2016-05-19	1.0387	-1	-1
245145_271467	back_7#	Thorax	2685	7a5	2016-05-26	1.06533	96	0.0218077
245145_271467	back_7#	Thorax	2685	7a5	2016-05-23	1.04619	97	0.0880104
245145_271467	back_7#	Thorax	2685	7a5	2016-05-27	1.00024	97	0.115456
245145_271467	back_7#	Thorax	2685	7a5	2016-05-25	1.05633	96	0.153669
245145_271467	back_7#	Thorax	2685	7a7	2016-05-19	0.993672	-1	-1
245145_271467	back_7#	Thorax	2685	7a7	2016-05-25	0.93307	99	0.0218361
245145_271467	back_7#	Thorax	2685	7a7	2016-05-26	0.988979	98	0.0813653
245145_271467	back_7#	Thorax	2685	7a7	2016-05-23	0.888342	98	0.0881249
245145_271467	back_7#	Thorax	2685	7a7	2016-05-27	0.874492	96	0.152992
245778_278146	chest_7#	Thorax	2685	7a1	2016-05-20	1.00052	-1	-1
245778_278146	chest_7#	Thorax	2685	7a1	2016-05-31	1.03291	97	0.120464
245778_278146	chest_7#	Thorax	2685	7a1	2016-05-24	1.05064	86	0.410079
245778_278146	chest_7#	Thorax	2685	7a1	2016-05-30	0.999879	85	0.450507
245778_278146	chest_7#	Thorax	2685	7a1	2016-06-02	1.04324	90	0.521668
245778_278146	chest_7#	Thorax	2685	7a2	2016-05-20	0.999968	-1	-1
245778_278146	chest_7#	Thorax	2685	7a2	2016-05-30	1.00015	97	0.109961
245778_278146	chest_7#	Thorax	2685	7a2	2016-05-24	1.03495	95	0.184221
245778_278146	chest_7#	Thorax	2685	7a2	2016-06-02	1.00091	95	0.187601
245778_278146	chest_7#	Thorax	2685	7a2	2016-05-31	0.999445	91	0.483612
[truncated: 1,701 more rows]
